# Supplementary material for: Development of a travel recommendation algorithm based on multi-modal and multi-vector data mining
Source: PeerJ Comput Sci. 2023 Jul 21;9:e1436. doi: 10.7717/peerj-cs.1436 (PMC10403186; doi:10.7717/peerj-cs.1436)
Supplement: Supplemental Information 1 [file peerj-cs-09-1436-s001.csv]

User	Category 1	Category 2	Category 3	Category 4	Category 5	Category 6	Category 7	Category 8	Category 9	Category 10	Category 11	Category 12	Category 13	Category 14	Category 15	Category 16	Category 17	Category 18	Category 19	Category 20	Category 21	Category 22	Category 23	Category 24
User 1	0	0	3.63	3.65	5	2.92	5	2.35	2.33	2.64	1.7	1.69	1.7	1.72	1.74	0.59	0.5	0	0.5	0	0	0	0	0
User 2	0	0	3.63	3.65	5	2.92	5	2.64	2.33	2.65	1.7	1.69	1.7	1.72	1.74	0.59	0.5	0	0.5	0	0	0	0	0
User 3	0	0	3.63	3.63	5	2.92	5	2.64	2.33	2.64	1.7	1.69	1.7	1.72	1.74	0.59	0.5	0	0.5	0	0	0	0	0
User 4	0	0.5	3.63	3.63	5	2.92	5	2.35	2.33	2.64	1.73	1.69	1.7	1.72	1.74	0.59	0.5	0	0.5	0	0	0	0	0
User 5	0	0	3.63	3.63	5	2.92	5	2.64	2.33	2.64	1.7	1.69	1.7	1.72	1.74	0.59	0.5	0	0.5	0	0	0	0	0
User 6	0	0	3.63	3.63	5	2.92	5	2.63	2.33	2.65	1.71	1.69	1.69	1.72	1.74	0.59	0.5	0	0.5	0	0	0	0	0
User 7	0	5	3.63	3.63	5	2.92	3.03	2.35	2.33	2.64	1.73	1.68	1.69	1.71	1.75	0.59	0.5	0	0.5	0	0	0	0	0
User 8	0	5	3.63	3.63	5	2.92	5	2.63	2.33	2.64	1.7	1.68	1.69	1.71	1.74	0.6	0.5	0	0.5	0	0	0	0	0
User 9	0	5	3.64	3.64	5	2.92	3.03	2.62	2.32	2.63	1.71	1.67	1.68	1.7	0.75	0.6	0	0	0.5	0	0	0	0	0
User 10	0	5	3.64	3.64	5	2.92	5	2.35	2.32	2.63	1.69	1.67	1.67	1.7	0.74	0.59	0	0	0	0	0	0	0	0
User 11	0	0.53	3.65	3.67	5	2.92	5	2.61	2.32	2.63	1.67	1.66	1.67	1.69	0.74	0.59	0	0	0	0	0	0	0	0
User 12	0	0.53	3.65	3.68	5	2.93	5	2.61	2.31	2.62	1.67	1.65	1.66	1.68	0.73	0.58	0	0	0	0	0	0	0	0
User 13	0	0.54	3.66	3.68	5	2.93	5	2.61	2.3	2.62	1.67	1.64	1.65	1.28	0.72	0.58	0	0	0	0	0	0	0	0
User 14	0	0.54	3.66	3.67	5	2.93	5	2.32	2.3	5	1.65	1.64	1.65	1.27	0.76	0.62	0	0	0	0	0	0	0	0
User 15	0	0.53	3.67	3.66	2.95	2.93	5	2.33	2.31	2.62	1.65	1.64	1.65	1.27	0.76	0.53	0	0	0	0.51	0	0	0	0
User 16	0	0.52	3.69	3.66	2.95	2.93	5	2.98	2.31	2.33	1.65	1.64	1.64	1.27	0.76	0.53	0	0	0	0.51	0	0	0	0
User 17	0	0.52	3.68	3.66	2.96	2.93	2.96	2.98	1.7	2.62	1.65	1.64	1.65	1.27	0.76	0.53	0	0	0	0.51	0	0	0	0
User 18	0	0.53	3.69	3.66	2.95	2.93	2.95	3	1.7	2.62	1.65	1.64	1.65	1.27	0.76	0.53	0	0	0	0.52	0	0	0	0
User 19	0	0.52	5	3.66	2.96	2.93	2.95	2.99	1.7	2.62	1.65	1.64	1.65	1.27	0.77	0.59	0	0	0	0.53	0	0	0	0
User 20	0	5	3.7	3.66	2.95	2.93	2.94	2.99	1.7	2.62	1.65	1.64	1.65	1.27	0.81	0.59	0	0	0	0.51	0	0	0	0
User 21	0	0.51	5	3.67	2.94	2.93	2.95	2.98	1.7	2.62	1.65	1.64	1.65	1.27	0.81	0.64	0	0	0	0.52	0	0	0	0
User 22	0	5	5	3.66	2.94	2.93	2.94	3	1.7	2.31	1.65	1.64	1.64	1.27	0.81	0.62	0	0	0	0.58	0	0	0	0
User 23	0	5	5	3.66	2.95	2.93	2.94	3	1.7	2.31	1.65	1.64	1.64	1.27	0.91	0.62	0	0	0	0.5	0	0	0	0
User 24	0	0.51	5	3.66	2.95	2.94	2.95	2.97	1.71	2.31	1.65	1.64	1.64	1.27	1.69	0.68	0	0	0	0	0	0	0	0
User 25	0	0.51	0.52	3.66	2.96	2.94	2.94	2.63	1.71	2.31	1.66	1.64	1.64	1.67	1.7	0.7	0.52	0	0	0.55	0	0	0	0
User 26	0	0.52	0.52	3.66	2.95	2.94	2.94	2.96	1.71	2.31	1.66	1.64	1.64	1.66	1.76	0.69	0.53	0	0	0	0	0	0	0
User 27	0	0.55	0.52	3.66	2.95	2.94	2.94	2.63	1.72	2.31	1.66	1.64	1.64	1.66	1.76	0.69	0.55	0	0	0.56	0	0	0	0
User 28	0	0.51	5	3.67	2.95	2.94	2.94	2.63	1.71	2.31	1.66	1.64	1.64	1.66	1.76	0.69	0.55	0	0	0.5	0	0	0	0
User 29	0	0.53	0.52	3.67	2.95	2.94	2.94	2.63	1.71	2.31	1.66	1.64	1.64	1.65	1.76	0.57	0.55	0	0	0.51	0	0	0	0
User 30	0	0.53	0.52	3.67	2.96	2.94	2.94	2.63	1.71	2.31	1.66	1.64	1.64	1.65	1.76	0.57	0.56	0	0	0.5	0	0	0	0
User 31	0	0.53	0.52	3.67	2.95	2.94	2.94	2.63	1.71	2.31	1.66	1.64	1.64	1.65	1.76	0.56	0.54	0	0	0	0	0	0	0
User 32	0	0.51	0.52	3.67	2.95	2.94	2.94	2.63	1.71	2.31	1.66	1.64	1.64	1.65	1.76	0.56	0.55	0	0	0	0	0	0	0
User 33	0	0.51	0.53	3.67	2.95	2.94	2.94	2.96	1.71	2.31	1.66	1.64	1.63	1.65	1.75	0.68	0.54	0	0	0.54	0	0	0	0
User 34	0	0.53	0.53	3.67	2.96	2.94	2.94	2.96	1.71	2.31	1.65	1.64	1.63	1.65	1.75	0.54	0.54	0	0	0.53	0	0	0	0
User 35	0	0.54	0.53	3.67	2.96	2.94	2.94	3.47	1.7	2.3	1.65	1.63	1.62	1.65	1.74	0.53	0.55	0	0	0	0	0	0	0
User 36	0	0.54	0.54	3.68	2.96	2.94	2.94	3.05	1.7	2.3	1.65	1.62	1.62	1.64	1.78	0.53	0.53	0	0	0.54	0	0	0	0
User 37	0.5	0.54	5	3.68	2.96	2.94	2.94	3.74	2.6	2.29	1.64	1.62	1.61	1.64	1.73	0.52	0.54	0	0	0	0	0	0	0.51
User 38	0.51	0.55	5	3.69	5	2.94	2.94	2.96	2.59	2.29	1.63	1.61	1.61	1.62	1.66	0.53	0.54	0	0	0	0	0	0	0.51
User 39	0.52	0.55	5	3.7	2.97	2.95	2.94	2.99	1.68	2.28	1.63	1.6	1.6	1.61	1.65	0.52	0.55	0	0	0	0	0	0	0.53
User 40	0.53	0.56	5	3.7	5	2.95	2.94	2.6	1.67	2.27	1.63	1.6	1.59	1.6	0.58	0.71	0.55	0	0	0	0.5	0	0.5	0.53
User 41	0.54	0.57	0.67	3.71	5	2.95	2.94	2.59	1.66	2.27	5	1.59	1.58	1.59	1.62	0.7	0.54	0	0	0	0.5	0	0.51	0.54
User 42	0.54	0.56	5	3.71	5	2.95	2.94	2.58	1.65	1.65	5	1.58	1.57	1.58	1.61	0.53	0.57	0	0	0	0.51	0.5	0.51	0.55
User 43	0.55	0.57	5	3.72	5	2.95	2.94	2.58	1.65	1.64	5	1.57	1.56	1.57	1.6	0.53	0.59	0	0	0	0.52	0.51	0.52	0.57
User 44	0.56	0.57	5	3.73	3.76	2.95	2.94	1.66	1.64	1.63	5	1.56	1.55	1.56	1.59	0.7	0.56	0	0	0	0.53	0.52	0.53	0.57
User 45	0.57	0.58	5	3.73	3.78	2.95	2.94	2.96	1.63	1.63	5	1.55	1.54	1.55	1.18	0.69	0.58	0	0	0	0.54	0.53	0.53	0.58
User 46	0.58	0.59	5	3.74	3.79	2.96	2.94	2.95	2.54	2.23	1.56	1.54	1.53	1.54	1.17	0.74	0.57	0	0	0	0.55	0.54	0.55	0.59
User 47	0.59	0.6	5	3	3.79	2.96	2.94	2.96	2.54	2.22	1.55	1.53	1.52	1.53	1.16	0.73	0.53	0	0	0	0.56	0.54	0.55	0.6
User 48	0.6	0.61	5	3	3.77	2.97	2.94	2.95	2.53	2.22	5	1.52	1.51	1.52	1.15	0.73	0.57	0	0	0	0.58	0.55	0.58	0.61
User 49	0.6	0.62	5	3	3.77	5	2.94	2.95	2.53	2.21	1.53	1.51	1.5	1.51	1.14	0.82	0.56	0	0	0	0.6	0.56	0.58	0.62
User 50	0.61	0.63	5	3	3.77	5	2.94	2.95	2.52	2.2	1.52	1.5	1.5	1.5	1.14	1.62	0.58	0	0	0	0.61	0.57	0.58	0.63
User 51	0.62	0.63	5	3.77	3.77	5	2.94	2.96	2.52	1.57	1.52	1.49	1.49	1.49	1.13	1.62	0.58	0	0	0	0.51	0.57	0.59	0.64
User 52	0.62	0.64	5	3.78	3.77	5	2.94	3.67	2.51	1.56	1.51	1.48	1.48	1.48	1.59	1.61	0.58	0	0	0	5	0.58	0.59	0.65
User 53	0.63	0.65	5	3.79	3.78	5	2.94	5	2.5	1.55	1.5	1.48	1.47	1.47	1.13	0.75	0.58	0	0	0	0.5	0.59	0.59	0.66
User 54	0.63	0.67	5	3.83	3.79	2.96	2.94	5	2.5	2.18	1.49	1.47	1.46	1.46	1.57	0.75	0.6	0	0	0	0.5	0.6	0.6	0.66
User 55	0.64	0.67	5	5	3.79	5	2.94	5	2.9	2.17	1.48	1.46	1.45	1.45	1.56	1.57	0.59	0	0	0	0.5	0.62	0.61	0.67
User 56	0.67	0.68	5	5	3.8	2.95	2.94	5	2.9	2.16	1.48	1.45	1.44	1.44	1.55	1.57	0.63	0	0	0	0.5	0.75	0.61	0.64
User 57	0.69	0.69	0.72	5	3.83	2.96	2.94	5	2.89	2.16	5	1.44	1.43	1.43	1.55	1.56	0.63	0	0	0	0.5	0.63	0.62	0.64
User 58	0.7	0.7	5	5	3.81	5	2.94	5	2.89	2.15	1.46	1.43	1.42	1.42	1.47	1.55	0.64	0	0	0	0.65	0.77	0.63	0.65
User 59	0.71	0.72	2.55	5	3.81	5	2.94	2.96	2.88	2.14	5	1.42	1.41	1.41	1.44	1.54	0.63	0	0	0	0.5	5	0.58	0.65
User 60	0.72	0.73	5	5	3.81	5	2.94	2.9	2.88	2.14	5	1.41	1.4	1.4	1.42	1.53	0.63	0	0	0	0.5	5	0.58	0.65
User 61	0.73	0.73	5	5	3.82	5	5	2.95	2.87	2.13	5	1.41	1.39	1.39	1.41	1.52	0.64	0.5	0	0	5	0.66	0.65	0.66
User 62	0.74	0.74	0.79	5	3.82	5	2.94	2.94	2.86	2.12	2.13	1.4	1.38	1.38	1.4	1.42	0.66	0.5	0	0	0.69	0.67	0.66	0.67
User 63	0.74	0.75	5	5	3.83	5	2.94	2.93	2.86	2.12	2.12	1.39	1.37	1.37	1.39	1.41	0.66	0.5	0	0	0.7	0.68	0.67	0.68
User 64	0.76	0.75	5	5	3.83	5	2.94	2.93	2.85	2.11	2.1	1.38	1.37	1.36	1.38	1.41	0.67	0.51	0	0	0.51	0.69	0.67	0.69
User 65	0.72	0.77	0.81	5	3.84	5	2.94	2.93	2.85	2.42	2.1	1.37	1.36	1.35	1.37	1.41	0.54	0.54	0	0	0.51	0.7	0.68	0.69
User 66	0.72	0.76	5	5	3.84	5	2.94	2.93	2.84	2.41	2.09	1.37	1.35	1.34	1.36	1.47	0.54	0.51	0.5	0	0.52	0.71	0.69	0.7
User 67	0.73	0.76	0.81	5	3.84	5	2.94	2.93	2.84	2.42	2.08	1.39	1.37	1.33	1.35	1.47	0.54	0.6	0.5	0	0.51	0.71	0.7	0.71
User 68	0.74	0.78	0.85	0.83	3.85	5	2.93	2.92	2.83	2.41	2.07	1.46	1.37	1.32	1.34	1.36	0.55	0.58	0.5	0	0.51	0.72	0.71	0.72
User 69	0.83	0.78	0.82	0.85	3.85	5	2.93	2.92	2.82	2.83	2.06	1.46	1.35	1.31	1.33	1.35	0.55	0.58	0.53	0.5	0.75	0.73	0.72	0.73
User 70	0.76	0.82	0.83	5	3.86	5	2.94	2.91	2.82	2.41	2.05	1.46	1.34	1.3	1.31	1.33	1.36	0.58	0.52	0.5	0.52	0.75	0.73	0.74
User 71	0.77	0.83	0.84	0.86	3.87	5	5	2.91	2.81	2.81	2.04	1.44	1.29	1.29	1.3	1.32	1.34	0.58	0.52	0.51	0.53	0.76	0.74	0.77
User 72	0.85	0.84	0.85	0.88	3.87	2.94	5	2.91	2.8	2.8	2.03	1.42	1.28	1.27	1.28	1.3	0.58	0.58	0.53	0.51	0.53	0.78	0.76	0.8
User 73	0.8	0.86	0.87	0.9	3.88	5	2.92	2.9	2.79	2.79	2.01	1.42	1.3	1.26	1.27	1.29	0.57	0.59	0.53	0.52	0.53	5	0.77	0.88
User 74	0.82	0.87	0.89	5	3.88	5	5	2.9	2.78	2.77	2	1.39	1.26	1.24	1.25	1.27	0.57	0.6	0.53	0.52	0.53	5	0.79	0.9
User 75	0.83	0.89	0.9	4.64	3.89	5	2.91	2.89	2.77	2.76	1.98	1.38	1.27	1.22	1.23	1.26	0.58	0.62	0.54	0.53	0.54	5	0.81	0.93
User 76	0.85	0.91	0.91	4.64	3.9	5	2.91	2.88	2.75	2.75	1.97	1.36	1.22	1.21	1.22	1.25	1.27	0.56	0.54	0.53	0.55	5	0.61	0.85
User 77	0.87	0.92	0.94	4.64	3.9	5	2.9	2.88	2.74	2.74	1.95	1.34	1.2	1.19	1.2	1.36	1.44	0.56	0.54	0.54	0.55	0.86	0.62	0.86
User 78	0.9	0.94	0.95	4.64	3.91	5	2.89	2.87	2.73	2.72	1.93	1.32	1.18	1.17	1.18	1.35	1.39	0.57	0.55	0.54	0.55	5	0.86	0.89
User 79	0.92	0.96	0.97	4.64	3.92	5	2.88	2.86	2.71	2.71	1.91	1.3	1.17	1.15	1.17	1.18	1.36	0.57	0.56	0.55	0.56	5	0.88	0.91
User 80	0.94	0.98	0.99	4.64	3.93	5	2.88	2.86	2.7	2.69	1.9	1.28	1.15	1.13	1.15	1.32	0.9	0.58	0.56	0.55	0.57	5	0.9	0.96
User 81	0.96	1	1.02	4.64	3.93	5	2.88	2.85	2.69	2.68	1.88	1.32	1.13	1.11	1.13	1.31	0.89	0.59	0.57	0.56	0.57	5	0.92	0.93
User 82	0.98	1.02	1.03	4.64	3.94	5	2.87	2.84	2.67	2.67	1.86	1.13	1.11	1.09	1.1	1.13	0.88	0.6	0.58	0.57	0.58	5	0.94	0.95
User 83	1	1.04	1.05	4.65	3.95	5	2.85	2.84	2.66	2.65	1.84	1.11	1.09	1.08	1.09	1.11	0.88	0.6	0.58	0.57	0.58	5	0.96	0.96
User 84	1.02	1.06	1.07	4.65	3.96	5	2.85	2.83	2.64	2.64	1.83	1.21	1.07	1.06	1.07	1.09	0.87	0.61	0.59	0.58	0.59	5	0.98	0.98
User 85	1.03	1.07	1.08	4.65	3.97	5	2.85	2.82	2.63	2.63	1.81	1.31	1.05	1.04	1.05	1.07	1.26	0.62	0.6	0.59	0.6	5	0.99	1
User 86	1.06	1.09	1.1	5	3.97	5	2.84	2.81	2.61	2.63	1.79	1.28	1.03	1.02	1.03	1.05	1.25	1.3	0.6	0.59	0.6	5	1.01	1.02
User 87	1.12	1.11	1.12	5	3.98	5	2.84	2.81	2.6	2.61	1.77	1.27	1.01	1	1.01	1.04	1.24	1.27	0.61	0.6	0.61	5	1.03	1.04
User 88	1.13	1.13	1.14	5	3.99	5	2.83	2.8	2.59	2.61	1.56	1.25	0.99	0.98	0.99	1.01	1.23	1.25	0.62	0.61	0.62	0.73	1.05	1.05
User 89	1.15	1.15	2.14	5	4	5	2.82	2.79	2.57	2.6	1.74	4.92	0.98	0.97	0.98	1	0.68	1.24	0.62	0.61	0.62	0.75	1.07	1.07
User 90	1.17	1.16	1.18	4.66	4	5	5	2.79	2.56	2.09	1.72	1.1	0.96	0.95	0.96	0.98	1.21	0.65	0.63	0.62	0.63	5	1.09	1.09
User 91	1.19	1.18	2.32	4.66	4.01	5	5	2.78	2.55	2.07	1.71	0.97	0.94	0.93	0.94	0.97	1.2	0.84	0.64	0.63	0.64	5	1.11	1.11
User 92	1.2	1.2	2.34	4.67	4.02	5	5	2.77	2.54	2.05	1.69	0.95	0.93	0.91	0.93	0.95	1.19	0.67	0.64	0.63	0.64	0.8	1.12	1.12
User 93	1.22	1.21	1.24	4.67	4.02	5	5	2.76	2.52	2.04	1.68	0.93	0.91	0.9	0.91	0.93	1.18	0.67	0.65	0.64	0.65	5	1.14	1.14
User 94	1.24	1.23	1.24	4.66	4.03	5	2.78	2.76	2.51	1.67	1.66	0.92	0.89	0.88	0.89	0.91	0.94	0.67	0.66	0.65	0.66	5	1.16	1.16
User 95	1.21	1.25	1.27	4.67	4.08	5	2.78	2.75	2.5	1.65	1.64	0.9	0.88	0.86	0.87	0.89	1.17	0.83	0.66	0.65	0.66	5	1.18	1.17
User 96	1.23	1.26	1.28	4.67	4.1	5	2.77	2.74	2.49	1.63	1.63	0.88	0.86	0.85	0.86	0.88	0.91	0.82	0.67	0.66	0.67	0.83	1.2	1.19
User 97	1.28	1.28	1.29	4.67	4.09	5	2.77	2.74	2.48	1.62	1.61	0.86	0.84	0.83	0.84	0.86	0.89	0.82	0.67	0.66	0.68	0.81	1.22	1.21
User 98	1.26	1.3	2.21	4.68	4.09	5	5	2.73	2.46	1.6	1.6	0.85	0.83	0.82	0.82	0.85	0.87	0.69	0.67	0.66	0.68	0.82	1.23	1.23
User 99	1.26	1.31	2.39	4.68	4.09	5	5	2.73	2.45	1.59	1.59	0.84	0.81	0.8	0.81	0.83	0.86	0.7	0.67	0.67	0.69	5	1.25	1.24
User 100	1.26	1.31	1.32	4.68	4.1	5	5	2.73	2.45	1.58	1.58	0.83	0.8	0.79	0.8	0.9	0.85	0.7	0.68	0.67	0.69	5	5	1.25
User 101	1.26	1.3	1.31	5	4.89	5	5	2.73	2.45	1.97	1.58	0.83	0.8	0.79	0.81	0.89	1.13	0.71	0.68	0.67	0.69	0.84	5	1.25
User 102	1.25	1.28	1.3	1.34	4.1	5	5	2.73	2.47	2.45	1.58	0.83	0.81	0.8	0.87	0.88	1.13	1.13	0.68	0.67	0.7	0.79	5	1.24
User 103	1.25	1.27	1.3	1.34	4.1	5	5	2.73	2.49	2.46	1.58	0.84	0.81	0.8	0.81	0.88	1.13	0.88	0.68	0.67	0.7	0.78	5	1.24
User 104	1.25	1.27	1.3	1.34	4.9	5	5	2.73	2.5	1.97	1.58	0.84	0.81	0.8	0.8	0.88	1.13	1.13	0.68	0.67	0.69	0.79	5	1.24
User 105	1.25	1.27	1.3	1.34	4.89	5	5	2.73	2.48	1.98	1.58	0.84	0.82	0.8	0.81	0.88	1.13	1.13	0.68	0.67	0.7	0.79	5	1.24
User 106	1.25	1.27	1.3	1.33	4.89	5	5	2.73	2.48	2.45	1.58	0.84	0.82	0.8	0.8	0.89	1.13	0.88	0.69	0.66	0.69	0.77	5	1.24
User 107	1.25	1.27	1.32	1.33	4.9	4.77	5	2.73	2.46	1.98	1.58	0.87	0.85	0.8	0.8	0.83	1.13	1.13	0.69	0.66	0.7	0.77	5	1.24
User 108	1.25	1.27	1.32	1.34	4.9	4.76	5	2.73	2.47	2.45	1.58	1.08	0.82	0.8	0.8	0.85	1.13	1.13	0.69	0.66	0.7	0.78	5	1.24
User 109	1.25	1.27	1.32	1.33	4.89	4.76	5	2.74	2.46	2.46	1.58	4.89	0.85	0.8	0.8	0.82	1.03	1.13	1.45	0.66	0.7	0.78	4.77	1.24
User 110	1.25	1.27	1.32	1.33	4.09	4.77	5	2.74	2.47	2.46	1.58	1.09	0.85	0.8	0.8	0.81	1.04	1.13	1.15	0.66	0.71	0.78	4.77	1.24
User 111	1.33	1.27	1.32	1.33	4.89	4.76	5	2.74	3.4	1.6	1.58	1.6	0.86	0.8	0.8	0.81	1.03	0.87	1.15	0.67	0.68	0.7	0.72	0.75
User 112	0.77	5	1.32	1.33	1.35	4.09	5	2.75	2.76	1.6	1.58	1.61	0.85	0.81	0.79	0.81	0.85	1.12	0.8	0.67	0.67	0.69	0.72	0.74
User 113	0.76	1.34	1.32	1.33	1.35	4.1	5	2.83	3.42	2.46	1.59	5	0.92	0.9	0.79	0.8	0.83	1.12	0.68	0.76	0.67	0.68	0.71	0.74
User 114	0.76	1.33	1.32	1.33	1.35	4.77	5	2.83	2.29	2.46	1.59	5	0.93	0.82	0.79	0.8	0.83	1.12	0.68	0.67	0.66	0.68	0.88	0.73
User 115	1.25	1.33	1.32	1.33	4.69	4.11	5	2.83	2.75	2.46	1.59	5	0.93	0.8	0.79	0.8	0.82	1.12	0.68	0.66	0.65	0.68	0.83	0.73
User 116	0.75	1.28	1.32	1.33	4.7	4.12	5	2.83	2.75	2.46	1.59	1.6	0.83	0.8	0.79	0.8	0.82	1.11	0.69	0.66	0.65	0.67	0.81	5
User 117	1.24	1.28	1.32	1.33	4.7	4.11	5	2.85	2.75	2.47	1.59	1.59	4.9	0.8	0.79	0.8	0.82	0.72	0.69	0.66	0.65	0.68	0.7	0.72
User 118	1.24	1.35	1.32	1.36	4.7	4.11	4.79	2.76	2.75	2.47	1.99	1.59	5	0.8	0.79	0.8	0.81	0.72	0.69	0.66	0.65	5	0.69	5
User 119	1.24	1.25	1.33	1.37	1.35	4.11	4.77	5	2.75	2.9	2.47	1.59	5	0.8	0.79	0.8	0.82	0.73	0.7	0.67	0.65	0.7	0.77	4.78
User 120	1.24	5	1.33	1.33	1.35	4.1	4.77	5	2.76	2.3	2.35	0.88	1.61	0.81	0.79	0.79	0.81	0.85	1.11	0.72	0.64	0.66	0.74	4.77
User 121	0.74	5	1.33	1.33	1.35	4.15	4.1	5	2.76	2.76	2.47	1.58	5	5	0.79	0.78	0.82	0.83	0.87	1.13	0.65	0.65	0.68	4.77
User 122	0.73	5	1.34	1.33	1.35	1.37	4.11	5	5	2.3	1.61	1.59	5	5	0.79	0.78	0.8	0.82	1.1	0.78	0.65	0.65	0.67	0.88
User 123	5	5	5	1.33	1.34	1.37	4.15	5	2.85	2.76	1.61	1.59	5	5	0.81	0.78	0.79	0.81	1.1	0.67	0.65	0.64	0.67	0.89
User 124	0.73	1.25	1.34	1.33	1.34	4.71	4.12	5	5	2.76	1.61	1.59	0.84	4.9	0.81	0.78	0.78	0.81	1.1	1.83	0.65	0.64	0.66	0.69
User 125	1.39	1.25	1.35	1.33	1.34	1.36	4.12	5	2.86	2.76	2.47	1.59	1.6	4.9	0.79	0.78	0.79	0.81	1.1	1.14	0.64	0.64	0.66	0.68
User 126	0.7	1.25	1.35	1.34	1.35	1.37	4.14	5	5	2.76	2.48	1.6	1.6	5	0.79	0.77	0.79	0.8	1.1	1.11	0.64	0.63	0.65	0.68
User 127	0.7	0.75	5	1.28	1.3	4.71	4.91	4.79	5	2.77	2.48	1.6	1.59	5	0.79	0.77	0.79	0.85	1.09	1.1	0.65	0.63	0.65	0.67
User 128	0.69	0.73	5	1.34	1.35	5	5	1.42	5	2.77	2.59	1.6	1.49	1.61	0.79	0.77	0.78	0.8	1.09	1.09	0.65	0.64	0.65	0.76
User 129	0.69	0.73	5	1.35	1.35	5	4.91	1.42	5	5	3.39	2	1.49	1.6	0.79	0.77	0.77	0.79	1.09	0.85	0.68	0.64	0.64	0.72
User 130	0.68	0.73	5	1.38	1.35	1.36	4.91	1.41	5	5	3.39	2.48	1.58	1.6	0.81	0.78	0.77	0.78	0.81	0.84	0.65	0.64	0.64	0.67
User 131	0.68	5	5	5	1.35	1.36	5	1.41	5	2.87	2.31	1.6	1.59	1.6	0.88	0.79	0.76	0.78	0.8	0.83	0.65	0.74	0.63	0.67
User 132	0.78	5	1.29	1.36	1.35	1.36	4.72	1.41	5	2.87	2.78	1.61	1.59	5	5	0.77	0.76	0.77	0.8	0.82	0.65	0.64	0.63	0.66
User 133	0.68	0.71	1.26	1.36	1.35	1.36	4.74	1.4	5	2.87	2.79	1.61	1.59	5	5	0.77	0.76	0.77	0.79	1.08	0.66	0.64	0.63	0.65
User 134	0.67	0.7	1.25	1.28	1.35	1.36	4.73	1.41	5	5	2.77	2.48	1.59	1.6	5	0.77	0.76	0.77	0.79	1.08	0.65	0.64	0.63	0.64
User 135	0.75	0.7	1.25	1.36	1.35	1.46	4.73	1.4	5	5	2.77	2.48	1.59	1.59	5	0.77	0.76	0.77	0.86	0.81	0.65	0.64	0.62	0.64
User 136	0.73	0.69	1.26	1.36	1.36	1.47	4.73	1.4	5	5	2.77	2.48	1.59	1.59	5	0.77	0.75	0.76	0.85	0.81	0.66	0.64	0.63	0.63
User 137	0.73	0.7	1.26	1.37	1.36	1.37	4.73	1.41	5	5	2.77	2.48	1.59	1.59	4.92	0.77	0.75	0.76	0.85	0.81	0.66	0.64	0.63	0.64
User 138	0.76	0.7	1.26	1.36	1.35	1.37	4.73	1.41	5	5	2.77	2.48	1.59	1.59	4.91	0.77	0.76	0.76	0.86	0.81	0.66	0.64	0.63	0.64
User 139	0.76	0.7	1.26	1.36	1.35	1.36	5	1.41	5	5	2.77	2.47	1.59	1.59	5	0.77	0.75	0.76	0.86	0.81	0.66	0.64	0.63	0.64
User 140	0.77	0.71	1.27	1.36	1.36	1.37	5	1.42	5	5	2.76	2.46	1.59	1.59	4.9	0.76	0.75	0.76	1.11	1.08	0.66	0.65	0.63	0.65
User 141	0.77	0.71	1.27	1.37	1.36	1.37	5	1.41	5	5	2.76	2.46	1.58	1.58	4.9	0.76	0.75	0.76	0.9	0.8	0.67	0.65	0.64	0.65
User 142	0.78	0.72	1.27	1.29	1.36	1.38	5	1.41	5	5	2.75	2.45	1.57	1.57	5	0.76	0.75	0.75	0.85	0.8	0.68	0.66	0.65	0.66
User 143	0.81	0.74	1.28	1.3	1.37	1.38	5	1.41	5	5	2.74	2.44	1.56	1.56	5	0.75	0.74	0.75	0.85	0.8	0.69	0.68	0.66	0.67
User 144	0.81	5	1.3	1.31	1.37	1.42	5	1.43	5	2.83	2.72	2.42	1.54	1.54	0.93	0.75	0.74	0.75	0.77	0.79	0.71	0.69	0.68	0.68
User 145	0.83	5	1.31	1.32	1.38	1.39	5	1.43	5	5	2.71	2.41	1.53	1.53	5	0.74	0.73	0.74	0.84	0.78	0.72	0.71	0.69	0.7
User 146	0.85	5	1.32	1.33	1.39	1.41	5	4.09	5	5	2.69	2.39	1.51	1.51	5	0.74	0.73	0.73	0.83	1.11	0.74	0.72	0.71	0.72
User 147	0.86	5	1.34	1.35	1.39	1.42	5	4.08	5	5	2.68	2.37	1.5	1.49	5	0.73	0.72	0.73	0.85	1.05	0.76	0.74	0.72	0.73
User 148	0.77	5	1.35	1.36	1.4	1.43	5	4.07	5	5	2.66	2.35	1.48	1.47	5	0.73	0.71	0.72	0.75	1.13	0.78	0.75	0.74	0.78
User 149	0.79	1.47	1.37	1.38	1.4	1.45	5	4.07	5	5	2.65	2.34	1.46	1.45	5	0.72	0.71	0.72	0.85	1.13	0.79	0.77	0.76	0.8
User 150	0.8	5	1.38	1.4	1.41	2.28	5	4.06	5	5	2.63	2.32	1.83	1.44	5	0.71	0.7	0.71	0.86	0.75	0.81	0.79	0.78	0.79
User 151	0.82	5	1.4	1.41	1.42	2.27	5	4.05	5	5	2.61	2.3	1.81	1.42	5	0.71	0.69	0.7	0.87	0.75	0.83	0.81	0.8	0.8
User 152	0.84	1.49	1.42	1.43	1.43	2.28	5	4.04	5	5	2.59	2.28	1.79	1.4	5	0.7	0.69	0.69	0.72	0.9	0.86	0.83	0.81	0.83
User 153	0.86	5	1.43	1.44	1.43	2.29	5	4.04	5	5	2.57	2.26	1.77	1.38	5	0.69	0.68	0.69	0.78	0.73	0.88	0.85	0.83	0.85
User 154	1.02	5	1.45	1.47	1.44	2.28	5	4.03	5	5	2.55	2.24	1.72	1.36	5	0.69	0.67	0.68	0.71	0.88	0.89	0.87	0.85	0.86
User 155	1.04	5	1.47	1.48	1.45	3.12	5	4.02	5	5	2.53	2.21	1.7	1.34	5	0.68	0.67	0.67	0.71	0.72	0.92	0.89	0.87	0.89
User 156	1.12	5	1.49	1.5	1.45	3.12	5	4.01	5	5	2.51	2.19	1.68	1.32	5	0.67	0.66	0.67	0.78	0.71	0.93	0.91	0.9	0.94
User 157	1.09	5	1.51	1.52	1.46	5	5	4.01	5	5	2.49	2.16	1.65	1.3	0.89	0.66	0.65	0.66	0.78	0.89	0.95	0.94	0.92	0.95
User 158	1.8	5	1.52	1.54	1.47	4.52	5	4	5	5	2.48	2.14	1.63	1.28	5	0.66	0.64	0.65	0.67	0.9	0.97	0.96	0.94	0.95
User 159	1.01	5	1.54	1.56	1.53	3.1	5	3.99	5	5	2.47	2.12	1.62	1.26	5	0.65	0.64	0.65	1.82	0.91	0.99	0.98	0.96	0.98
User 160	1.58	1.57	1.56	1.57	1.54	4.51	5	3.99	5	5	5	2.09	1.59	1.23	4.72	0.64	0.63	0.64	0.66	0.69	1.01	1	0.98	0.99
User 161	1.6	1.59	1.58	1.59	1.55	4.5	5	3.98	5	5	1.94	2.07	1.58	1.21	5	0.63	0.62	0.63	0.65	0.92	1.04	1.01	1	1.03
User 162	1.27	1.6	1.6	1.61	1.56	4.49	5	3.97	5	5	1.92	2.05	1.55	1.19	5	0.63	0.61	0.62	5	0.93	1.28	1.03	1.02	1.06
User 163	1.27	1.62	1.61	1.63	1.56	5	5	3.97	5	5	1.94	2.03	1.54	1.17	5	0.62	0.61	0.61	0.73	0.66	1.29	1.06	1.03	1.05
User 164	1.27	1.63	1.63	1.65	1.57	4.47	5	3.96	5	5	1.88	1.82	1.52	1.16	5	0.61	0.6	0.61	0.63	0.65	1.3	1.07	1.05	1.07
User 165	1.28	1.65	1.65	1.66	1.58	4.46	5	3.96	5	5	1.86	1.99	1.5	1.14	5	0.61	0.59	0.6	5	0.65	1.11	1.09	1.07	1.14
User 166	1.3	1.66	1.66	1.68	3.12	4.45	5	3.95	5	5	1.84	1.98	1.48	1.12	5	0.6	0.59	0.59	0.62	0.96	1.12	1.11	1.09	1.11
User 167	1.32	1.68	1.68	1.69	3.11	4.44	5	5	5	5	1.82	1.96	1.46	1.11	5	0.59	0.58	0.59	0.73	0.63	1.15	1.12	1.1	1.14
User 168	1.7	1.69	1.69	1.7	1.61	4.44	5	5	5	5	1.81	1.94	1.45	1.09	5	0.59	0.58	0.58	0.61	0.63	1.16	1.14	1.12	1.14
User 169	1.42	1.7	1.7	1.72	2.37	4.43	5	5	5	5	1.79	1.82	1.43	1.07	5	0.58	0.57	0.58	0.69	0.62	1.17	1.15	1.14	1.22
User 170	1.2	1.72	1.72	1.73	3.13	5	5	5	5	5	1.77	1.8	1.41	1.06	5	0.58	0.56	0.57	0.6	0.62	1.19	1.17	1.15	1.17
User 171	1.45	1.74	1.73	1.76	2.37	4.42	5	5	5	5	1.76	1.78	1.4	1.04	5	0.57	0.56	0.56	0.6	0.61	1.21	1.39	1.17	1.18
User 172	1.28	1.75	1.75	1.77	3.14	4.42	5	3.95	5	5	1.74	1.86	1.38	1.03	5	0.57	0.55	0.56	0.66	0.61	1.29	1.21	1.18	1.2
User 173	1.28	1.76	1.76	1.78	3.16	4.4	5	4	5	5	1.73	1.75	1.02	1.01	5	0.56	0.54	0.56	0.58	0.6	1.04	1.41	1.2	1.22
User 174	1.41	1.27	1.78	5	2.4	4.39	4.6	3.94	5	5	1.71	1.77	1	0.99	4.6	0.55	0.54	0.55	0.57	0.6	1.04	1.24	1.22	1.25
User 175	1.41	1.8	1.8	1.67	2.4	4.39	4.59	3.98	5	5	1.69	1.72	0.99	0.97	0.73	0.54	0.53	0.54	0.64	0.59	1.05	1.26	1.24	1.28
User 176	1.43	1.81	1.81	1.68	3.17	4.38	4.58	3.92	5	5	1.67	1.59	0.97	0.95	0.71	0.54	0.53	0.54	0.63	0.58	1.05	1.27	1.26	1.27
User 177	1.46	1.83	1.83	1.69	3.18	5	4.57	3.92	5	5	1.65	1.57	0.95	0.93	0.68	0.53	0.52	0.53	0.66	0.58	1.06	1.29	1.27	1.29
User 178	1.48	1.85	1.85	1.7	3.2	4.36	4.56	3.97	5	1.69	1.64	1.56	0.94	0.92	0.66	0.53	0.51	0.52	0.62	0.57	1.07	1.31	1.29	1.31
User 179	1.5	1.86	1.86	1.71	3.19	4.36	4.55	5	5	1.67	1.62	1.66	0.92	0.9	0.65	0.52	0.51	0.52	0.53	5	1.08	1.32	1.31	1.33
User 180	1.42	1.88	1.88	5	3.19	4.36	3.97	3.89	5	1.65	1.6	1.64	0.9	0.88	0.64	0.51	0.5	0.51	0.61	5	1.09	1.34	1.33	1.36
User 181	1.54	1.89	1.89	5	3.19	4.35	3.96	3.89	5	1.64	1.59	1.63	0.89	0.87	0.64	0.51	0	0.5	0.53	0.54	1.09	1.36	1.34	1.37
User 182	1.4	1.9	1.9	5	3.2	4.34	3.96	3.89	5	1.63	1.58	1.62	1.57	0.86	0.88	0.51	0	0.5	0.57	0.54	1.1	1.37	1.35	1.35
User 183	1.37	1.91	1.9	1.92	3.2	5	3.96	3.96	5	5	1.58	1.63	1.56	0.86	5	0.51	0	0	0.57	0.53	1.09	1.51	1.35	1.35
User 184	1.36	5	1.9	1.91	2.43	4.34	5	3.97	5	5	1.59	1.65	1.51	0.86	5	0.52	0	0	0.51	0.53	1.09	1.37	1.35	1.35
User 185	1.36	5	1.9	1.91	3.21	4.35	5	3.97	5	5	1.59	1.65	1.5	0.87	5	0.52	0	0	0.51	0.54	1.08	1.37	1.35	1.35
User 186	1.37	5	1.9	1.91	3.21	3.22	5	3.9	5	5	1.59	1.64	1.62	0.87	5	0.52	0	0	0.51	0.53	1.06	1.38	1.35	1.35
User 187	1.36	1.42	1.9	1.91	2.43	3.21	4.54	5	5	5	1.59	1.64	1.72	0.87	5	0.53	0	0	0.51	0.53	1.06	1.38	1.35	1.35
User 188	1.36	5	1.9	1.91	3.21	3.21	5	4.55	5	5	1.59	1.63	1.6	0.87	5	0.54	0	0	0.5	0.58	1.06	1.37	1.35	1.35
User 189	1.36	5	1.9	1.91	3.21	3.21	5	4.54	5	5	1.59	1.65	1.59	0.87	5	0.55	0	0	0.5	0.69	1.06	1.37	1.35	1.35
User 190	1.36	1.64	1.9	1.91	3.21	3.21	5	4.54	5	5	1.59	1.63	1.51	0.87	5	0.56	0	0	0.5	0.57	1.06	1.51	1.35	1.35
User 191	1.36	1.38	1.42	1.91	3.21	3.21	5	3.89	5	5	1.62	1.62	1.5	0.87	0.88	0.58	0	0	0.5	0.68	0.57	1.51	1.35	1.34
User 192	1.36	1.39	1.41	1.91	3.24	3.21	5	3.89	5	5	1.62	1.62	1.5	0.87	0.87	0.57	0	0	0	0.54	1.06	1.38	1.35	1.34
User 193	1.36	1.38	1.41	1.91	3.23	3.21	5	3.89	5	5	1.62	1.62	1.5	0.87	0.87	0.58	0	0	0	0.53	1.05	1.38	1.35	1.34
User 194	1.35	1.38	1.41	1.91	3.24	3.21	5	3.89	5	5	1.62	1.62	1.5	0.87	0.87	0.58	0	0	0	0.54	1.06	1.11	1.35	1.34
User 195	1.35	1.38	1.41	1.91	3.24	3.21	5	3.89	5	5	1.62	1.62	1.49	1.59	0.74	0.59	0	0	0	0.53	1.06	1.11	1.35	1.34
User 196	1.35	1.38	1.9	1.91	3.23	3.21	5	3.89	5	5	1.62	1.62	1.49	1.59	0.74	0.59	0	0	0	0.62	1.06	1.1	1.35	1.34
User 197	1.35	1.37	1.42	1.95	3.26	3.21	5	3.89	5	5	1.63	1.62	1.49	1.21	0.86	0.51	0	0	0	0.61	0.88	1.11	1.35	1.34
User 198	1.35	1.38	1.9	5	5	3.21	5	3.89	5	5	1.64	1.62	1.49	1.21	0.86	0.51	0	0	0	0.52	0.88	1.1	1.35	1.34
User 199	1.35	1.38	1.9	5	1.81	3.21	5	3.95	5	5	5	1.59	1.49	1.21	0.86	0.6	0	0	0	0.51	0.88	1.09	1.35	1.34
User 200	1.35	1.56	1.91	1.91	1.79	3.21	3.22	4.53	5	5	5	1.59	1.51	1.21	0.85	0.53	0	0	0	0.5	0.53	1.09	1.36	1.34
User 201	1.38	1.55	1.91	1.91	3.23	2.28	3.22	4.53	5	5	1.64	1.59	1.59	1.65	0.85	0.61	0	0	0	0.56	0.52	1.08	1.36	1.34
User 202	1.35	1.43	1.91	1.91	5	3.22	3.22	3.91	5	5	1.64	1.59	1.64	1.64	0.85	0.63	0	0	0	0.53	0.52	1.08	1.36	1.34
User 203	1.34	1.42	1.93	1.91	1.92	3.22	3.22	3.25	5	5	1.64	1.59	1.64	1.74	0.85	0.74	0	0	0	0.52	0.51	1.05	1.36	1.35
User 204	1.34	1.36	1.93	1.42	1.92	1.98	3.22	4.57	5	5	5	1.59	1.63	1.72	0.85	0.72	0.51	0	0	0	0.51	1.04	1.36	1.35
User 205	1.34	1.35	5	1.41	1.92	3.23	3.22	3.99	5	5	5	1.6	1.63	1.58	0.85	5	0.54	0	0	0	0.66	1.09	1.36	1.35
User 206	1.34	1.35	1.38	1.41	1.92	1.95	3.23	3.24	5	5	5	1.6	1.63	1.58	0.86	0.86	0.55	0	0	0	0.66	1.09	1.09	1.37
User 207	1.34	1.35	1.63	1.91	1.93	1.83	3.23	3.24	5	5	5	1.61	1.61	1.58	0.87	0.79	0.57	0	0	0	0.59	5	1.09	1.36
User 208	1.34	1.36	1.58	1.92	1.93	1.77	3.23	5	3.92	5	5	1.63	1.61	1.49	1.58	0.79	0.58	0	0	0	0.57	5	1.08	1.35
User 209	1.34	1.35	1.57	1.92	5	1.76	3.23	5	4.01	3.92	5	1.63	1.59	1.58	1.2	0.85	0.58	0	0	0	0	0.51	1.07	1.35
User 210	1.34	1.35	1.57	1.92	1.92	1.83	3.23	4.36	4	5	5	1.63	1.59	1.58	1.2	0.84	0.58	0	0	0	0	0.51	1.04	1.35
User 211	1.34	1.35	1.55	1.92	1.93	5	2.14	3.26	3.92	3.92	5	1.63	1.59	1.58	1.2	0.84	0.62	0	0	0	0.54	0.5	1.03	1.36
User 212	1.34	1.35	1.55	1.93	1.92	1.84	2.13	4.35	3.92	3.92	5	1.63	1.59	1.63	1.2	0.84	0.59	0	0	0	0	0	1.03	1.36
User 213	1.34	1.35	1.55	1.93	1.92	1.95	3.24	4.35	3.92	3.92	5	1.63	1.59	1.63	1.2	0.84	0.59	0	0	0	0	0.5	1.03	1.36
User 214	1.34	1.35	1.55	1.92	1.92	1.84	2.09	4.35	3.92	3.92	5	1.63	1.59	1.63	1.2	0.84	0.59	0	0	0	0	0.5	1.04	1.36
User 215	1.34	1.35	1.56	1.93	1.92	1.84	2.1	4.35	3.92	3.92	5	1.63	1.59	1.63	1.2	0.84	0.62	0	0	0	0.55	0.5	1.04	1.36
User 216	1.34	1.35	1.57	1.93	1.93	5	2.1	4.35	3.92	3.92	5	1.63	1.58	1.62	1.2	0.84	0.61	0	0	0	0	0.5	1.04	1.37
User 217	1.35	1.36	1.56	1.93	1.93	5	2.03	4.34	3.92	3.91	5	1.62	1.58	1.62	1.19	0.83	0.62	0	0	0	0	0.51	1.04	1.37
User 218	1.36	1.36	1.58	1.94	1.93	5	1.9	3.25	3.91	3.91	5	1.62	1.57	1.61	1.19	0.83	0.62	0	0	0	0	0.51	0.55	1.5
User 219	1.36	1.37	1.57	1.94	1.94	1.84	1.82	3.25	3.91	3.9	5	1.61	1.57	1.61	2.81	0.83	0.64	0	0	0	0	0.51	0.55	1.38
User 220	1.37	1.38	1.41	1.94	1.94	1.84	1.78	3.24	3.9	3.9	5	1.6	1.56	1.6	1.21	0.82	0.5	0	0	0	0	1.46	1.01	1.39
User 221	1.38	1.38	1.41	1.95	1.94	1.84	3.23	3.24	3.89	3.89	5	1.6	1.55	1.59	2.79	0.82	0.51	0	0	0	0	5	1.01	1.4
User 222	1.39	1.39	1.42	2.55	1.95	1.84	3.23	3.24	3.89	3.88	5	1.59	1.54	1.58	1.19	0.81	0.51	0	0	0	0	5	1.02	1.42
User 223	1.4	1.4	1.42	5	1.95	3.25	1.81	3.23	4.52	3.88	5	1.58	1.54	1.57	1.67	0.81	0.51	0	0	0	0	5	0.92	1.42
User 224	1.41	1.41	1.43	1.46	1.96	3.25	1.8	3.23	4.51	3.87	5	1.57	1.53	1.56	1.58	0.8	0.51	0	0	0	0	5	0.92	1.44
User 225	1.42	1.42	1.43	2.56	1.97	1.98	1.79	3.23	4.5	5	5	1.57	1.52	1.55	1.65	0.8	0.52	0	0	0	0	0.67	0.93	1.48
User 226	1.43	1.43	1.44	1.47	1.97	1.84	1.78	3.22	4.51	3.94	5	1.56	1.51	1.54	1.56	1.51	0.52	0.54	0	0	0	0.68	0.94	1.18
User 227	1.44	1.44	1.45	1.48	1.97	5	1.78	3.22	4.5	4.5	5	5	1.51	1.53	1.42	1.13	0.52	0.55	0.5	0	0	0.65	0.95	1.17
User 228	1.45	1.45	1.46	1.49	1.98	1.99	1.52	3.22	5	4.49	5	5	1.52	1.52	1.57	5	0.53	0.51	0	0	0	1.53	0.95	1.18
User 229	1.45	1.45	1.47	1.5	1.53	1.99	1.48	3.22	4.5	4.48	5	5	1.51	1.51	1.48	5	0.53	0.51	0	0	0	0.68	0.96	1.19
User 230	1.47	1.46	1.48	1.5	1.53	2	1.77	3.21	4.48	3.85	5	5	1.5	1.5	1.49	1.1	0.53	0.51	0	0	0	5	0.97	1.2
User 231	1.48	1.47	1.49	1.51	1.54	2	1.49	3.21	4.48	3.83	5	5	1.49	1.49	1.47	0.78	0.75	0.51	0	0	0	0.67	1	1.21
User 232	1.49	1.48	1.49	1.52	1.55	1.48	1.47	3.21	4.48	3.82	5	5	1.49	1.48	1.47	0.77	0.76	0.51	0	0	0	0.68	1.01	1.22
User 233	1.5	1.49	1.5	1.53	1.56	2.01	1.46	3.21	5	3.81	5	2.15	1.48	1.47	1.46	0.77	0.75	0.51	0	0	0	5	1.01	1.23
User 234	1.51	1.5	1.52	1.53	1.56	5	1.45	3.2	5	3.8	5	2.14	1.47	1.46	1.49	1.07	0.74	0.51	0	0	0.5	5	1.02	1.24
User 235	1.52	1.51	1.52	1.54	1.57	5	1.44	3.2	5	3.79	5	2.13	1.46	1.45	1.34	0.76	0.75	0.52	0.5	0	0.5	5	1.27	1.24
User 236	1.53	1.52	1.53	1.55	1.58	5	1.44	3.2	5	3.79	5	2.12	1.45	1.44	1.34	0.76	0.74	0.52	0.5	0	0.5	5	1.71	1.25
User 237	1.54	1.53	1.54	1.56	1.59	5	1.43	3.2	4.47	3.78	5	2.11	1.44	1.43	1.42	1.04	0.73	0.53	0.51	0	0.51	1.62	0.83	1.26
User 238	1.55	1.54	1.55	1.57	1.6	1.55	1.43	3.2	5	3.77	5	2.1	1.43	1.42	1.44	1.04	0.73	0.53	0.51	0.5	0.51	5	0.84	1.27
User 239	1.56	1.55	1.56	1.58	2.03	1.51	3.25	3.19	5	3.76	5	2.09	1.43	1.41	1.42	1.03	0.73	0.54	0.51	0.5	0.51	5	0.85	1.28
User 240	1.57	1.56	1.57	1.59	1.62	1.54	1.43	3.19	4.81	3.76	5	2.08	1.42	1.4	1.41	1.03	0.73	0.57	0.51	0.51	0.51	5	1.61	1.29
User 241	1.58	1.57	1.58	2.05	1.63	1.43	1.42	3.18	5	3.74	5	2.07	1.41	1.39	1.41	1.02	0.73	0.55	0.52	0.51	0.52	5	1.62	1.3
User 242	1.33	1.58	1.59	1.61	1.64	1.42	1.42	3.18	5	3.74	5	2.05	5	1.38	1.39	1.02	0.72	0.63	0.52	0.52	0.52	0.67	1.63	1.31
User 243	1.34	1.59	1.6	1.63	1.65	1.47	3.25	3.17	5	3.72	5	2.04	5	1.37	1.38	1.01	0.72	0.57	0.53	0.52	0.53	0.64	1.65	1.33
User 244	1.36	1.61	1.62	1.65	2.05	1.58	3.25	3.17	3.19	3.71	5	2.02	5	1.35	1.37	1	1.41	0.56	0.54	0.53	0.53	0.71	0.9	1.34
User 245	1.37	1.62	1.63	1.66	1.68	1.58	3.25	3.16	3.18	3.7	5	2.01	5	1.31	1.35	0.99	0.99	0.57	0.54	0.53	0.54	0.65	1.68	1.29
User 246	1.39	1.64	1.65	1.67	2.06	1.42	3.25	3.16	4.41	3.69	5	1.99	5	1.29	1.33	0.99	0.99	0.57	0.55	0.54	0.54	0.66	0.93	1.37
User 247	1.41	1.66	1.66	1.7	1.71	1.61	3.25	3.15	3.18	3.67	5	1.97	5	1.27	1.32	0.99	0.72	0.58	0.56	0.55	0.55	0.68	0.94	1.39
User 248	1.42	1.67	1.68	1.71	1.51	1.81	3.24	3.14	5	3.66	5	1.95	5	1.29	1.3	1.32	0.72	0.58	0.56	0.55	0.56	0.69	0.96	1.41
User 249	1.44	1.69	1.7	1.73	1.5	1.62	3.24	3.13	3.16	3.64	5	1.93	5	1.27	1.28	0.99	0.95	0.59	0.57	0.56	0.57	0.72	0.98	1.43
User 250	1.46	1.71	1.72	1.75	1.63	1.8	3.23	3.13	3.15	3.63	5	1.92	5	1.22	1.28	0.99	0.71	0.6	0.57	0.57	0.57	0.73	1.01	1.44
User 251	1.48	1.72	1.73	1.76	1.62	1.81	3.22	3.12	3.14	3.62	5	1.9	5	1.2	1.26	1.27	0.93	0.61	0.59	0.57	0.58	0.74	1.03	1.46
User 252	1.5	1.74	1.75	1.78	1.58	1.85	3.22	3.12	3.13	3.6	5	1.88	5	1.18	1.24	1.25	0.92	0.61	0.59	0.58	0.59	0.8	5	1.48
User 253	1.52	1.76	1.77	1.8	1.53	1.81	3.15	3.11	3.14	3.59	5	1.85	5	1.17	1.34	0.94	0.92	0.62	0.6	0.59	0.6	0.73	1.82	1.5
User 254	1.54	1.78	1.79	5	1.56	1.85	3.22	3.1	4.35	3.57	5	1.83	5	1.14	1.33	0.92	0.91	0.63	0.61	0.6	0.6	0.75	1.84	1.53
User 255	1.55	1.8	1.81	1.84	1.53	1.86	3.21	3.09	4.35	3.56	5	1.82	5	1.13	1.32	1.2	0.9	0.64	0.61	0.6	0.61	5	1.86	1.54
User 256	1.57	1.82	1.83	5	1.54	1.86	3.21	3.09	4.34	3.54	5	1.79	5	1.11	1.3	1.27	0.89	0.64	0.62	0.61	0.62	5	0.95	1.56
User 257	1.59	1.83	1.84	5	1.54	1.9	3.21	3.08	4.33	3.53	5	1.78	5	1.09	1.28	1.28	0.88	0.65	0.63	0.62	0.63	5	0.98	1.42
User 258	1.61	1.85	1.87	1.9	1.56	1.9	3.21	3.07	4.6	3.51	5	1.75	5	1.07	1.27	1.27	0.88	0.66	0.64	0.63	0.63	5	1	1.6
User 259	1.64	1.87	1.89	5	1.77	1.88	3.21	3.06	4.58	3.5	5	1.73	5	1.05	1.26	1.25	0.87	0.67	0.65	0.64	0.64	5	1.66	1.62
User 260	1.65	1.89	1.9	5	1.79	1.88	3.21	3.06	4.57	3.48	5	1.71	5	1.03	1.25	1.24	0.87	0.67	0.65	0.64	0.65	5	5	1.64
User 261	1.68	1.91	1.92	2.32	5	1.88	3.21	3.05	5	3.47	5	1.69	5	1.01	1.23	1.23	0.86	0.68	0.66	0.65	0.66	5	1.96	1.57
User 262	1.7	1.93	1.94	2.34	1.61	1.89	3.22	3.04	5	3.45	5	1.67	5	0.99	1.22	1.21	0.85	0.69	0.67	0.66	0.66	5	5	1.58
User 263	1.71	1.95	1.96	1.83	5	2.01	4.08	3.04	5	3.44	5	1.65	5	0.98	1.21	1.2	0.84	0.7	0.67	0.66	0.67	5	2.01	1.6
User 264	1.74	1.97	1.98	1.84	1.66	2.06	3.2	3.03	5	3.42	5	1.63	5	0.96	1.2	1.19	0.84	0.7	0.68	0.67	0.68	5	5	1.55
User 265	1.76	1.98	1.99	1.86	5	2.1	3.2	3.02	3.04	3.41	4.08	1.61	5	0.94	1.18	1.18	0.83	0.71	0.68	0.68	0.69	5	5	1.65
User 266	1.78	2	2.02	1.86	5	3.22	3.2	3.01	3.03	3.4	5	1.59	5	5	1.17	1.16	0.84	0.72	0.69	0.69	0.7	5	5	1.59
User 267	2.03	2.02	2.03	1.87	5	3.22	3.2	3.01	3.03	3.38	5	1.57	5	5	1.16	1.15	1.16	0.72	0.71	0.7	0.7	5	5	1.69
User 268	2.05	2.04	2.05	1.88	5	2.2	3.2	3	5	5	5	1.55	5	5	1.15	1.13	1.15	0.73	0.71	0.7	0.71	5	5	1.62
User 269	2.07	2.06	2.07	1.89	5	2.2	4.1	2.99	3.02	5	5	1.53	5	5	1.14	1.12	0.84	0.74	0.72	0.71	0.72	5	5	1.82
User 270	2.09	2.08	2.09	1.89	5	2.29	3.21	2.99	3	5	4.04	1.51	5	5	1.13	1.11	1.12	0.75	0.72	0.7	0.72	5	1.8	1.57
User 271	2.1	2.1	2.11	1.9	2.27	2.29	3.21	2.98	2.99	3.35	5	1.49	5	5	1.13	1.1	1.11	0.76	0.74	0.7	0.74	5	5	1.59
User 272	2.12	2.11	2.13	1.91	2.28	2.3	4.12	2.97	2.99	3.33	4.02	1.47	5	5	1.57	1.09	1.1	0.74	0.72	0.71	0.74	5	1.27	1.7
User 273	2.14	2.13	2.15	1.92	2.29	4.01	4.13	2.96	2.98	3.32	5	1.45	5	5	5	1.08	1.08	0.74	0.72	0.71	0.74	5	1.29	1.72
User 274	2.16	2.15	2.28	1.93	4.01	3.21	4.13	2.96	2.97	3.29	4.01	1.43	5	5	5	1.07	0.9	0.75	0.73	0.72	0.74	5	2.22	1.73
User 275	2.18	2.17	2.32	1.92	4	3.2	4.14	2.95	2.97	3.28	5	1.41	5	5	5	1.06	0.88	0.8	0.74	0.73	0.74	0.8	2.22	1.73
User 276	2.2	2.19	5	2.02	2.19	4	4.14	2.94	2.96	3.27	4	1.4	5	5	1.06	1.05	0.87	0.8	0.74	0.73	0.75	5	2.25	1.75
User 277	2.22	2.21	5	1.94	2.31	3.2	4.15	2.94	3.24	3.25	3.99	1.38	5	5	1.05	1.04	0.86	0.96	0.75	0.74	0.75	5	5	1.75
User 278	2.24	2.23	5	1.93	3.98	3.2	4.16	2.93	2.95	3.24	3.99	1.36	5	5	1.04	1.03	0.85	0.91	0.76	0.75	0.76	5	5	1.77
User 279	2.32	2.25	5	1.86	2.3	3.2	4.16	2.92	2.94	3.21	3.98	1.34	5	5	1.03	1.02	0.84	0.81	0.77	0.76	0.77	5	1.27	1.79
User 280	2.33	2.27	5	1.88	2.32	3.2	4.17	2.91	2.93	3.2	3.98	1.32	5	1.15	1.02	1.01	0.84	0.85	0.78	0.76	0.77	5	1.29	1.81
User 281	2.35	2.28	5	1.89	2.32	3.2	4.17	2.91	2.92	3.18	3.96	1.3	5	1.12	1.01	1	0.83	0.93	0.79	0.77	0.78	5	5	1.83
User 282	2.37	2.3	2.42	1.9	2.33	3.98	4.18	2.9	2.92	3.17	3.96	1.28	5	1.1	0.64	0.99	0.82	1	0.79	0.78	0.79	5	5	1.85
User 283	2.39	2.32	2.44	1.92	2.34	3.95	2.92	2.89	2.91	3.16	3.96	1.26	5	1.08	0.62	0.98	0.82	0.99	0.84	0.79	0.8	5	5	1.87
User 284	2.41	2.34	5	1.92	2.01	3.19	4.19	2.89	2.9	2.04	3.95	1.24	5	1.06	0.61	0.97	0.82	0.98	0.81	0.79	0.81	5	5	1.89
User 285	2.43	2.36	5	1.94	2.01	3.2	4.2	2.88	2.9	2.02	3.95	1.22	5	1.04	0.59	0.96	0.95	0.97	0.8	0.8	0.81	5	5	1.91
User 286	2.45	2.38	5	1.96	2.37	3.92	2.9	2.87	2.89	2.01	3.94	1.2	5	1.02	0.57	0.96	0.94	0.84	0.81	0.81	0.82	5	5	1.93
User 287	2.47	2.4	5	1.97	2.38	3.22	4.21	2.87	2.88	1.99	3.93	1.03	5	1	0.56	0.95	0.91	0.81	0.81	0.81	0.82	5	5	1.95
User 288	2.48	2.41	5	1.99	3.93	4.12	4.22	2.86	2.87	1.98	3.93	1.01	1	0.99	0.55	0.94	0.91	0.8	0.82	0.82	0.83	5	1.4	1.93
User 289	2.22	2.42	5	2	2.37	3.21	2.88	2.86	3.09	3.09	3.94	1.01	0.99	0.98	0.54	0.94	0.92	0.79	0.83	0.82	0.83	5	5	1.92
User 290	2.2	2.41	5	1.97	2.37	3.9	4.22	2.86	3.47	3.09	3.91	1.01	0.99	0.98	0.55	0.94	0.91	0.78	0.83	0.82	0.84	4.22	5	1.93
User 291	2.2	2.44	5	1.98	2.37	3.9	4.22	2.87	3.48	3.1	3.91	1.01	0.99	0.98	3.48	0.95	0.9	0.78	0.83	0.82	0.84	4.22	5	1.7
User 292	2.19	2.43	5	1.99	2.37	3.91	4.22	2.87	3.48	3.12	3.91	1.01	1	0.98	3.48	0.95	0.91	0.78	0.83	0.81	0.84	4.22	5	1.7
User 293	2.19	2.44	5	1.98	2.38	3.91	4.22	2.87	3.48	3.11	3.91	1.01	1	0.98	3.48	0.95	0.91	0.78	0.83	0.82	0.84	4.22	5	1.6
User 294	2.19	2.44	5	1.98	2.38	3.91	4.22	2.87	3.48	3.11	3.91	1.01	1	0.98	3.48	0.96	0.91	0.78	0.83	0.82	0.84	4.22	5	1.7
User 295	2.2	2.45	5	1.99	2.39	3.9	4.22	2.87	3.48	3.11	3.91	1.01	0.99	0.98	3.48	0.94	0.91	0.78	0.83	0.82	0.84	4.22	5	1.7
User 296	2.2	2.42	2.52	1.99	2.39	3.9	4.22	2.87	3.48	3.11	3.9	1.01	0.99	0.98	3.48	0.94	0.91	0.78	0.83	0.82	0.84	4.22	5	1.61
User 297	2.2	2.47	2.52	1.99	2.39	3.9	4.22	2.86	3.48	3.11	3.91	1.01	0.99	0.98	3.48	0.94	0.92	0.78	0.84	0.82	0.85	4.22	5	1.61
User 298	2.2	2.42	2.52	2	2.39	3.9	4.22	2.86	3.48	3.11	3.91	1.01	0.99	0.98	3.48	0.94	0.92	0.78	0.84	0.82	0.84	4.22	5	1.61
User 299	2.2	2.42	2.52	2.02	2.39	3.9	4.22	2.86	3.48	3.11	3.91	1.01	0.99	0.98	3.48	0.95	0.91	0.78	0.84	0.82	0.84	4.22	5	1.7
User 300	2.2	2.42	2.53	2.01	2.39	3.9	4.22	2.86	3.47	3.1	3.91	1.01	0.99	0.98	3.47	0.95	0.91	0.78	0.84	0.82	0.86	4.22	5	1.71
User 301	2.2	2.42	2.53	2.01	2.39	3.9	4.22	2.86	3.47	3.1	3.91	1.01	0.99	0.98	3.47	0.95	0.92	0.78	0.84	0.82	0.86	4.22	5	1.71
User 302	2.21	2.47	2.53	2.01	2.39	3.9	4.22	2.87	3.47	3.1	3.91	1.01	0.99	0.97	3.48	0.94	0.92	0.78	0.84	0.82	0.86	4.22	5	1.71
User 303	2.21	2.49	5	2.01	2.39	3.9	4.22	2.87	3.47	3.1	3.91	1	0.98	0.97	3.47	0.94	0.92	0.78	0.94	0.82	0.86	4.22	5	1.62
User 304	2.21	2.43	5	2.02	2.39	3.9	4.22	2.86	3.47	3.1	3.91	1	0.98	0.97	3.47	0.94	0.92	0.78	0.94	0.82	0.86	4.22	5	1.62
User 305	2.22	2.44	2.55	2.01	2.39	3.9	4.23	2.86	3.46	3.1	3.9	0.99	0.97	0.96	0.97	0.94	0.92	0.78	0.94	0.83	0.84	4.23	5	1.63
User 306	2.23	2.45	2.56	2.01	2.39	3.89	4.23	2.86	3.46	3.09	5	0.99	0.96	0.95	1.53	0.93	0.92	0.78	0.94	0.83	0.84	4.23	5	1.64
User 307	2.24	2.48	5	2.01	2.39	3.89	4.23	2.85	3.45	3.07	3.91	0.97	0.95	0.94	0.95	0.93	0.91	0.77	0.93	0.84	0.85	4.23	5	2.25
User 308	2.26	2.52	2.56	2.03	2.4	3.91	4.24	2.84	3.44	3.06	3.88	0.96	0.94	0.92	0.95	0.93	0.91	0.78	0.92	0.85	0.86	4.24	5	1.67
User 309	2.27	2.51	2.56	2.04	2.4	3.91	4.24	2.84	3.43	3.05	3.88	0.95	0.93	0.91	1.48	0	0.9	0.77	0.92	0.85	0.87	4.24	5	1.69
User 310	2.29	2.52	5	2.05	2.41	3.87	4.25	2.83	3.42	3.04	3.87	0.93	0.91	0.9	0.92	0	0.9	0.77	0.92	0.83	0.92	4.25	5	1.68
User 311	2.31	2.53	5	2.06	2.42	3.86	4.25	2.82	2.86	3.03	3.87	0.92	0.9	0.88	0.9	0	0.9	0.78	0.91	0.83	0.89	4.25	5	2.32
User 312	2.33	2.54	5	2.07	2.43	3.85	4.26	2.81	3.02	3.01	3.86	0.9	0.88	0.86	0.88	0	0.9	0.78	1.25	0.84	5	4.26	5	1.76
User 313	2.34	2.56	2.64	2.08	2.1	3.84	4.27	2.81	3.38	2.99	5	0.89	0.86	0.85	0.86	0	0.9	0.78	0.78	0.85	0.91	4.26	5	2.35
User 314	2.36	2.57	5	2.16	5	3.84	4.27	2.8	2.83	3.01	5	0.87	0.85	0.83	0.84	0	0.89	0.86	0.78	0.85	0.94	4.27	5	5
User 315	2.38	2.59	2.66	2.09	2.12	3.83	2.82	2.79	2.81	3.38	5	0.86	0.83	0.82	0.83	0	0.89	0.85	0.78	0.86	0.91	4.28	5	5
User 316	2.39	2.6	5	2.11	5	3.83	4.29	2.78	2.8	2.82	5	0.85	0.82	0.8	0.81	0	0.89	0.8	0.77	0.87	0.91	4.28	5	5
User 317	2.4	2.61	5	2.11	5	3.82	4.29	2.78	2.79	2.8	5	0.84	0.81	0.79	0.8	0.91	0.89	0.79	0.77	0.91	0.92	5	1.27	1.66
User 318	2.4	2.64	2.63	2.12	2.48	3.82	4.29	2.78	2.79	2.8	5	5	0.84	0.79	0.79	2.17	0.89	0.78	0.77	1.02	0.92	5	1.27	1.63
User 319	2.4	2.62	2.62	2.13	5	3.82	4.29	2.78	2.78	2.8	5	5	0.84	0.79	0.79	0.82	0.88	0.78	0.77	0.93	0.91	5	1.27	1.6
User 320	2.4	2.62	2.61	2.11	5	3.82	5	2.79	2.79	2.8	3.84	5	0.86	0.8	0.79	0.81	0.89	0.79	0.77	1	0.91	5	1.28	1.6
User 321	2.39	2.61	2.61	2.63	5	3.82	5	2.79	2.79	2.8	3.85	3.84	0.87	0.8	0.79	0.81	0.89	0.79	0.77	0.92	0.91	5	1.28	1.6
User 322	2.39	2.61	2.61	2.12	5	3.82	5	2.79	2.79	2.8	5	3.84	0.86	0.8	0.79	0.81	0.89	0.79	0.77	0.9	0.91	5	1.28	1.59
User 323	2.4	2.62	2.61	2.11	5	3.82	5	2.79	2.79	2.8	2.17	3.84	0.86	0.8	0.79	0.81	0.89	0.79	0.77	0.89	0.91	5	5	1.59
User 324	2.4	2.62	2.61	2.13	5	3.83	5	2.79	2.79	2.8	2.17	3.84	5	0.81	0.79	0.81	0.89	0.78	0.77	0.89	0.91	5	1.28	1.6
User 325	2.39	5	2.61	2.63	5	3.83	5	5	2.79	2.8	1.81	5	0.85	0.85	0.79	0.81	0.89	0.78	0.76	0.89	0.91	5	2.9	1.6
User 326	2.09	5	2.61	2.63	5	3.83	5	5	2.79	2.8	1.81	3.83	0.97	0.9	0.79	0.8	0.89	0.79	0.77	0.89	0.91	5	5	1.6
User 327	2.4	5	2.61	2.63	5	3.83	5	5	2.79	2.8	1.81	3.84	0.97	0.91	0.79	0.8	0	0.79	0.77	0.89	0.91	5	5	5
User 328	2.4	5	2.61	2.13	5	3.83	5	5	2.79	2.8	1.81	3.84	0.97	0.8	0.79	0.8	0	0.88	0.77	0.88	0.91	5	1.17	1.6
User 329	2.09	5	2.61	2.62	2.22	3.83	5	5	2.79	2.8	1.81	3.84	0.96	0.8	0.79	0.8	0	0.88	0.87	0.88	0.91	5	1.17	5
User 330	2.09	2.85	2.61	2.62	2.21	3.83	3.84	5	2.79	2.81	1.81	3.84	0.83	0.8	0.79	0.8	0	0.87	0.87	0.88	0.91	5	1.17	5
User 331	1.98	5	2.61	2.62	2.19	3.83	3.83	5	2.79	2.81	1.81	3.83	0.82	0.8	0.79	0.8	0	0.87	0.87	0.88	0.86	0.94	1.14	5
User 332	1.98	2.84	2.61	2.62	2.19	3.84	3.83	2.8	2.79	2.82	1.81	3.84	0.83	0.8	0.79	0.79	0	0.87	0.86	0.77	0.86	0.94	5	5
User 333	1.72	2.41	2.61	2.63	2.19	3.84	3.83	2.8	2.8	2.81	1.81	3.84	0.97	0.8	0.79	0.79	0	0.87	0.84	0.76	0.85	0.91	5	5
User 334	1.6	2.4	2.62	5	2.21	2.14	3.83	2.81	2.8	2.8	5	3.84	0.97	0.8	0.79	0.8	0	0.87	0.78	0.75	0.85	0.91	4.3	5
User 335	1.59	2.4	2.62	5	2.13	2.48	3.83	2.82	2.8	2.8	3	0.88	5	0.8	0.79	0.79	0	0.88	0.83	0.75	0.85	0.9	0.92	5
User 336	1.59	2.4	2.64	2.65	2.13	2.14	3.84	2.82	2.8	2.8	2.99	0.88	5	0.81	0.79	0.79	1.38	0.87	0.77	0.75	0.89	0.9	4.29	5
User 337	1.59	2.4	2.63	2.62	2.14	2.49	3.84	4.29	2.81	2.8	2.82	5	5	5	0.78	0.78	1.42	0.87	0.86	0.75	0.89	0.9	0.92	5
User 338	1.59	2.4	2.63	2.62	5	5	3.84	4.3	2.81	2.8	2.82	5	5	5	0.79	0.78	2.17	0.87	0.77	0.74	0.87	0.9	5	5
User 339	1.48	2.4	5	2.62	2.64	2.22	3.85	5	2.82	2.8	2.82	1.82	3.85	5	5	0.78	0.8	0.86	0.86	0.75	0.87	0.9	0.93	5
User 340	1.62	2.41	5	2.62	2.64	2.21	3.85	5	2.83	2.8	2.82	1.82	0.84	5	0.81	0.78	0.79	0	0.85	0.75	0.86	0.92	0.91	5
User 341	1.32	2.42	3.59	2.62	2.64	2.21	3.86	3.85	5	2.8	2.82	1.81	3.85	0.97	0.79	0.78	0.79	0	0.85	0.85	0.86	0.85	0.9	5
User 342	1.35	2.41	5	2.63	2.64	2.21	5	3.85	2.82	2.8	2.83	1.81	3.85	0.97	0.79	0.78	0.78	0	0.85	0.84	0.86	0.85	0.92	5
User 343	1.35	2.41	2.42	2.63	2.64	2.21	5	3.84	2.83	2.8	2.83	1.81	5	0.97	0.79	0.77	0.78	0	0.85	0.82	0.86	0.84	0.9	5
User 344	1.28	2.42	2.42	2.63	2.64	2.22	5	3.84	2.83	2.81	3	1.81	5	5	0.79	0.77	0.78	0	0.85	0.82	0.85	0.85	0.9	5
User 345	1.35	2.42	2.41	2.62	5	2.15	5	3.84	2.83	2.81	3	1.81	5	5	0.79	0.77	0.78	0	0.89	0.82	0.86	1.1	0.9	5
User 346	1.27	2.43	2.41	2.63	5	2.14	5	3.84	2.82	2.81	2.99	1.81	5	5	0.79	0.77	0.78	0	0.86	0.81	0.86	1.1	0.89	5
User 347	5	5	2.41	2.63	5	2.22	5	3.84	2.83	2.81	2.99	1.82	3.85	5	0.79	0.77	0.78	0	0.87	0.81	0.75	1.1	0.89	5
User 348	1.27	5	2.41	2.63	5	2.21	5	3.84	2.83	2.81	2.83	1.82	3.85	5	0.79	0.77	0.78	0	0.86	0.76	0.74	1.1	0.89	5
User 349	5	1.6	2.41	2.63	5	2.18	5	3.84	5	2.81	2.82	1.82	3.85	5	0.79	0.77	0.78	0	0.85	0.75	0.73	1.1	0.89	5
User 350	1.27	1.71	2.41	2.63	2.65	2.14	5	3.84	4.31	2.81	2.81	2.99	3.85	5	0.79	0.77	0.78	0	0.85	0.75	0.73	1.1	0.89	4.3
User 351	5	5	2.41	2.64	2.65	2.14	2.22	3.84	4.31	2.81	2.81	3	3.85	5	0.79	0.77	0.78	0	0.85	0.75	0.73	1.11	0.88	5
User 352	2.91	1.6	2.41	2.64	5	2.15	2.22	3.84	2.84	2.82	2.82	1.82	3.85	5	0.79	0.77	0.77	0.88	0.85	0.75	0.73	1.18	0.88	5
User 353	2.91	1.61	2.41	2.7	2.64	2.15	2.24	3.85	2.84	2.82	2.82	2.83	1.83	5	0.8	0.77	0.77	0.87	0.85	0.74	0.73	0.86	0.89	5
User 354	1.18	1.63	2.41	2.65	2.64	5	5	3.85	5	2.83	2.82	2.83	2.17	5	0.81	0.78	0.77	0.87	0.85	0.84	0.73	0.85	0.89	5
User 355	1.17	5	2.41	2.7	2.64	2.15	2.22	3.85	5	5	2.81	2.83	1.82	5	5	0.77	0.76	0.87	0.85	0.84	0.73	0.85	0.87	0.9
User 356	1.51	5	2.14	2.71	2.64	5	2.16	3.85	5	5	2.81	2.82	1.82	3.86	5	0.77	0.76	0.78	0	0.84	0.73	0.85	0.84	0.9
User 357	1.08	5	2.11	2.72	2.64	2.66	2.24	3.85	5	2.83	2.81	2.82	1.82	3.85	5	0.77	0.76	0.78	0	0.84	0.73	0.84	0.83	0.89
User 358	1.09	5	2	5	2.64	2.65	2.24	3.85	5	2.83	2.81	2.83	1.82	3.86	5	0.77	0.76	0.77	0	0.84	0.73	0.85	0.83	0.89
User 359	1.08	5	2.42	2.72	2.64	2.65	2.24	2.71	5	2.83	2.81	2.83	1.81	3.86	5	0.77	0.76	0.77	0	0.84	0.83	0.85	0.83	0.89
User 360	1.09	5	2	2.43	2.64	2.66	5	3.85	5	2.82	2.81	2.82	1.81	3.86	5	0.77	0.76	0.77	0	0.84	0.83	0.74	0.83	0.89
User 361	1.08	5	2.42	5	2.64	2.65	5	3.85	5	2.82	2.81	2.82	1.81	3.86	5	0.77	0.76	0.77	0	0.84	0.74	0.74	0.83	0.89
User 362	1.08	5	2	2.43	2.64	2.65	2.16	3.85	5	2.82	2.81	2.82	1.81	3.86	5	0.77	0.76	0.77	0	0.84	0.74	0.74	0.83	0.89
User 363	1.09	5	2	2.43	2.64	2.65	2.24	3.85	5	2.82	2.81	2.83	1.81	5	5	0.77	0.76	0.77	0	0.83	0.83	0.74	0.83	0.89
User 364	1.18	5	2	5	2.65	2.65	2.17	2.26	5	2.82	2.81	2.83	1.81	3.86	5	0.77	0.76	0.77	0	0.84	0.83	0.74	0.83	0.89
User 365	1.18	5	2.42	2.43	2.65	2.66	2.24	3.85	5	2.82	2.81	2.83	1.81	3.85	0.96	0.77	0.76	0.77	0	0.84	0.83	1.21	0.84	0.9
User 366	1.18	5	2	2.43	2.64	2.66	2.24	3.85	5	2.82	2.81	2.82	1.81	3.85	5	0.77	0.76	0.77	0	0.84	0.83	0.74	0.84	0.89
User 367	5	5	2	2.44	2.65	2.66	5	3.85	5	2.82	2.8	2.98	1.81	3.84	0.96	0.77	0.75	0.76	0	0.84	0.83	1.22	0.84	0.91
User 368	1.1	5	2.43	2.44	2.65	2.66	2.25	2.86	5	2.81	2.8	2.97	1.8	3.84	5	0.76	0.75	0.76	0	0.84	0.83	1.22	0.85	0.91
User 369	5	5	2.44	2.44	2.65	2.66	2.23	3.84	5	2.81	2.79	2.96	1.79	3.83	0.94	0.76	0.75	0.76	0	0.85	0.84	0.75	0.85	0.92
User 370	1.3	5	1.95	2.45	2.66	2.66	2.16	2.17	5	2.8	2.79	2.95	1.78	3.83	0.93	0.76	0.75	0.75	0	0.85	0.82	0.75	0.86	0.92
User 371	5	5	1.96	2.45	2.66	2.67	2.24	3.83	5	2.79	2.78	2.98	1.78	3.83	0.92	0.75	0.74	0.75	0.88	0.86	0.82	0.75	0.87	0.93
User 372	1.13	5	2.46	2.46	2.66	2.68	5	3.82	5	2.78	2.77	2.78	1.77	3.82	0.91	0.75	0.74	0.75	0.88	0.86	0.77	0.76	0.89	0.93
User 373	1.14	5	2.46	2.46	2.67	2.68	2.23	2.16	5	2.78	2.76	2.77	1.76	5	0.91	0.75	0.73	0.74	0.89	0.87	0.77	0.76	0.88	0.94
User 374	1.15	5	2.47	2.47	2.67	2.69	2.24	2.16	5	2.77	2.76	2.76	1.75	5	0.9	0.74	0.73	0.74	0.76	0.88	0.83	0.77	1.01	0.95
User 375	1.16	5	2.48	2.48	2.67	5	2.18	2.15	5	2.76	2.74	2.75	1.74	5	0.9	0.74	0.73	0.73	0.75	0.88	0.84	0.78	0.9	0.96
User 376	1.37	1.36	2.49	2.49	2.68	2.76	2.23	2.15	5	2.75	2.73	2.74	1.73	5	5	0.73	0.72	0.75	0.75	0	0.8	0.79	0.9	0.97
User 377	0.97	1.37	2.51	2.5	2.68	2.75	2.16	2.14	5	2.74	2.72	2.72	2.87	3.78	5	0.73	0.72	0.73	0.75	0	0.8	0.8	0.91	0.99
User 378	0.97	5	5	2.51	2.69	2.76	2.16	2.14	5	5	2.71	2.71	2.09	5	5	0.73	0.71	0.72	0.75	0	0.82	0.82	0.91	0.95
User 379	0.97	5	5	2.52	2.7	2.71	2.18	5	5	2.71	2.69	2.69	2.84	5	5	0.72	0.71	0.71	0.73	0	0.83	0.84	0.92	0.95
User 380	0.97	1.41	5	2.53	2.7	5	2.16	2.75	3.75	2.7	2.68	2.68	2.85	5	5	0.72	0.7	0.7	0.73	0	0.84	0.92	0.93	0.96
User 381	0.98	5	1.86	2.54	2.71	2.72	5	5	3.74	2.69	2.67	2.67	2.84	5	5	0.72	0.7	0.7	0.72	0.94	0.93	0.92	0.94	0.96
User 382	0.99	5	1.87	2.54	2.71	2.72	2.15	2.09	3.73	2.68	2.66	2.66	2.81	5	5	0.73	0.7	0.7	0.71	0.96	0.86	0.93	0.95	0.97
User 383	0.99	1.44	5	2.55	2.72	2.72	2.74	2.09	3.72	2.68	2.65	2.66	2.8	5	5	0.74	0.69	0.69	0.71	1.42	0.78	0.94	0.95	0.98
User 384	1	1.45	5	2.56	2.72	2.72	2.16	2.08	3.72	2.67	2.65	2.64	2.78	5	3.73	0.81	0.69	0.69	0.7	1.41	0.77	0.95	0.96	1.07
User 385	1.01	5	5	2.56	2.72	2.73	5	2.09	3.71	2.66	2.64	2.63	2.77	5	5	0.79	0.69	0.69	0.7	0.74	0.77	0.95	0.96	1.09
User 386	5	5	5	2.57	2.73	2.73	5	2.08	3.7	5	2.64	2.62	2.77	5	3.72	0.79	0.69	0.68	0.7	0.73	0.77	0.96	0.97	0.99
User 387	5	5	5	2.58	2.73	2.73	5	2.1	3.69	5	2.62	2.71	2.75	5	5	0.78	0.68	0.68	0.69	0.73	0	0.97	0.98	1
User 388	1.03	5	1.9	2.59	2.74	2.73	5	2.09	3.68	5	2.61	2.6	2.73	5	5	0.76	0.68	0.68	0.69	0.72	0	0.98	0.92	1.02
User 389	1.04	5	1.83	2.6	2.74	2.74	5	2.08	3.67	5	5	2.58	2.71	1.57	5	0.75	0.68	0.67	0.68	0.72	0	0.99	0.93	1.08
User 390	5	5	1.85	2.61	2.75	2.74	2.04	2.08	3.66	5	5	2.56	2.69	1.56	5	0.75	0.67	0.67	0.68	0.72	0	0.93	0.94	1.27
User 391	5	5	5	2.63	2.75	2.75	2.16	2.07	3.64	5	2.55	2.55	2.67	1.54	3.66	0.75	0.71	0.66	0.68	0.71	0	1	0.96	1.08
User 392	5	5	5	2.64	3.8	2.75	2.15	2.07	3.63	5	2.54	2.53	2.56	5	3.64	5	0.67	0.66	0.67	3.15	0	0.96	0.97	1.08
User 393	5	5	5	2.65	2.77	2.76	2.15	2.06	3.62	5	2.52	2.52	2.63	1.5	5	5	0.66	0.66	0.67	3.15	0	1.05	0.99	1.09
User 394	5	5	5	2.66	2.77	2.76	2.15	2.06	3.6	5	2.5	2.51	2.51	1.48	3.61	5	0.66	0.65	0.66	0.69	0	1.07	1.01	1.1
User 395	5	5	5	2.68	3.84	2.77	1.95	2.08	3.59	5	5	2.5	2.49	1.46	3.6	5	0.65	0.65	0.66	0.68	0.51	1.09	1.03	1.11
User 396	5	1.58	1.92	2.69	2.78	2.77	1.97	1.99	3.58	4.38	5	2.47	2.47	1.44	3.59	0.67	0.65	0.64	0.65	0.54	0.52	1.1	1.04	1.12
User 397	1.58	1.2	1.94	2.7	2.79	2.77	2.03	2.06	3.56	5	5	2.43	2.44	1.42	3.57	0.67	0.65	0.64	0.65	0.68	0.54	0.53	1.06	1.13
User 398	1.18	1.2	1.96	2.72	3.54	2.78	2.11	2.04	3.55	5	5	2.41	2.42	1.41	3.55	0.67	0.64	0.64	0.64	0.67	0.55	0.55	1.08	1.15
User 399	1.19	1.22	1.98	2.73	3.56	2.79	2.15	2.03	3.54	5	5	2.39	2.4	1.39	3.54	5	0.64	0.63	0.64	0.67	0.57	0.56	1.1	1.17
User 400	1.44	1.24	2	2.75	2.8	2.79	5	5	3.52	5	5	2.37	2.38	1.37	3.52	5	0.64	0.63	0.64	0.66	0.58	0.57	0.59	1.19
User 401	1.38	1.26	5	2.76	3.59	2.8	5	5	3.5	5	5	2.35	2.36	1.35	3.51	0.67	0.63	0.62	0.63	0.67	0.59	0.59	0.6	1.2
User 402	1.4	1.28	5	3.21	3.6	2.79	2.17	2.06	3.49	5	5	2.33	2.34	1.33	3.49	0.65	0.63	0.62	0.63	0.63	0.61	0.6	0.61	1.22
User 403	1.41	5	5	5	3.61	2.8	2.19	2.05	3.48	4.39	5	2.31	2.32	1.31	3.48	5	0.62	0.62	0.63	0.65	0.63	0.62	0.63	1.24
User 404	1.43	5	5	5	2.86	2.81	2.17	2.06	3.47	4.39	5	2.29	2.3	1.29	3.46	5	0.61	0.61	0.62	0.65	0.64	0.63	0.64	1.27
User 405	1.45	5	5	5	3.97	2.81	2.18	2.03	3.46	4.39	5	2.27	2.28	1.28	3.45	5	0.61	0.61	0.62	0.65	0.66	0.65	0.66	1.28
User 406	1.47	5	5	5	2.83	2.81	2.2	5	3.44	4.39	5	2.25	2.26	5	3.44	5	0.61	0.6	0.61	0.64	0.67	0.67	0.68	0.7
User 407	1.5	5	5	5	4	2.14	5	5	3.43	4.39	5	2.23	2.24	2.42	3.43	5	0.64	0.6	0.61	0.64	0.68	0.68	0.69	0.71
User 408	0.77	1.82	5	5	3.69	2.17	5	5	3.41	4.4	5	2.21	2.22	2.25	3.42	0.62	0.6	0.6	0.61	0.64	0.71	0.7	0.71	0.73
User 409	0.77	1.84	5	5	3.7	2.83	5	3.41	3.4	4.39	5	2.19	2.2	2.23	3.41	0.62	0.6	0.59	0.6	0.75	0.67	0.71	0.72	0.75
User 410	0.79	1.88	5	5	5	2.15	5	3.4	3.38	4.4	5	2.17	2.18	2.21	5	0.62	0.6	0.59	0.6	0.63	0.67	0.73	0.74	1.36
User 411	1.58	5	5	5	5	2.14	5	3.39	3.37	4.4	5	2.15	2.16	2.18	5	0.61	0.59	0.58	0.59	0.63	0.66	0.74	0.75	0.78
User 412	1.59	5	5	2.92	5	2.15	5	3.36	3.36	4.4	5	2.13	2.14	2.16	5	0.61	0.59	0.58	0.59	5	0.77	0.76	0.77	0.79
User 413	0.84	1.92	5	2.94	5	2.84	5	3.35	3.35	4.4	5	2.11	2.12	2.14	3.35	0.61	0.58	0.58	0.58	5	0.78	0.77	0.78	0.8
User 414	0.85	5	5	2.95	5	2.15	5	3.34	5	4.4	5	2.09	2.11	2.12	3.34	0.6	0.58	0.57	0.58	1.73	0.8	0.79	0.8	0.82
User 415	1.65	1.95	5	4.09	5	2.15	5	3.33	5	5	2.09	2.07	2.08	2.11	5	5	0.57	0.57	0.58	0.61	0.81	0.8	0.81	0.84
User 416	0.88	1.98	5	4.1	5	2.19	2.18	3.31	5	5	5	2.05	2.06	2.09	3.32	0.6	0.57	0.56	0.57	5	0.64	0.82	0.83	0.85
User 417	0.89	5	2.99	4.1	5	2.15	2.17	3.31	5	5	2.04	2.03	2.04	2.07	2.1	0.59	0.57	0.56	0.57	0.6	0.63	0.83	0.84	0.87
User 418	0.91	2.05	5	4.11	5	2.15	5	3.32	5	5	2.02	2.01	2.03	2.05	2.08	0.58	0.57	0.56	0.57	0.59	0.86	0.85	0.86	0.88
User 419	0.93	2.04	3.02	4.12	5	2.16	1.92	3.27	5	5	2	1.99	2.01	2.03	5	0.58	0.56	0.55	0.56	0.59	0.63	0.86	0.87	0.9
User 420	0.94	2.04	5	4.12	5	2.17	5	3.26	5	5	1.99	1.98	1.99	2.01	5	0.58	0.56	0.55	0.56	0.59	0.63	0.88	0.89	0.91
User 421	0.96	2.06	5	4.13	5	2.17	5	3.25	5	5	1.97	1.96	1.97	1.99	5	0.57	0.55	0.55	0.55	0.59	0.9	0.89	0.9	0.92
User 422	0.97	2.08	5	4.14	5	2.18	5	3.23	5	5	1.95	1.94	1.95	1.97	2.11	0.57	0.55	0.54	0.55	0.58	0.92	0.91	0.92	0.94
User 423	0.98	2.1	5	4.14	5	2.17	1.91	3.22	5	5	1.93	1.92	1.93	1.95	5	5	0.54	0.54	0.55	0.58	0.93	0.92	0.93	0.96
User 424	1	2.14	3.09	4.16	5	2.2	1.87	3.21	5	5	1.92	1.9	1.91	1.93	2.07	5	0.54	0.53	0.54	0.57	0.95	0.94	0.95	0.97
User 425	1.01	2.14	2.17	4.16	5	2.19	1.87	3.2	5	5	1.9	1.88	1.89	1.91	5	0.57	0.54	0.53	0.54	0.57	0.96	0.95	0.96	0.99
User 426	1.03	5	3.12	4.17	5	2.19	1.86	3.19	5	5	1.88	1.86	1.87	1.89	2.03	5	0.53	0.53	0.54	0.57	0.98	0.97	0.98	1
User 427	1.04	2.18	2.21	4.18	5	2.17	1.86	3.18	5	5	1.86	1.84	1.85	1.87	5	0.55	0.53	0.52	0.53	0.57	1	0.98	0.99	1.02
User 428	1.06	2.2	2.23	4.19	5	5	1.86	3.17	5	5	5	1.82	1.83	1.85	5	0.55	0.53	0.52	0.53	0.56	1.01	1	1.01	1.03
User 429	1.07	2.22	2.24	4.2	5	2.16	1.85	5	5	5	5	1.8	1.81	1.84	0.58	5	0.52	0.52	0.52	0.56	1.02	1.01	1.02	1.05
User 430	1.09	2.24	2.26	5	5	2.19	1.86	3.13	5	5	1.79	1.78	1.79	1.81	0.58	5	0.52	0.51	0.52	0.56	1.04	1.03	1.04	1.06
User 431	1.1	1.79	2.28	5	5	2.21	1.86	3.12	5	5	1.77	1.77	1.78	1.79	0.58	5	0.51	0.51	0.52	0.55	1.05	1.04	1.05	1.08
User 432	1.11	2.27	2.3	4.24	5	2.21	1.85	5	5	5	1.76	1.75	1.76	1.78	0.57	5	0.51	0.5	0.51	0.55	1.07	1.06	1.07	1.09
User 433	1.13	2.29	2.31	4.23	5	2.21	1.85	5	5	5	1.74	1.73	1.74	1.76	0.79	5	0.51	0.5	0.51	0.54	1.08	1.07	1.08	1.11
User 434	1.14	5	2.33	4.24	5	5	1.85	5	5	5	1.72	1.71	1.72	1.74	0.78	0.53	0.5	0	0.51	0.54	1.09	1.08	1.09	1.12
User 435	1.15	5	2.34	4.25	5	2.21	1.85	3.06	5	1.76	1.71	1.7	1.71	1.73	0.77	5	0.5	0	0.5	0.64	1.1	1.09	1.1	1.79
User 436	1.15	2.32	2.35	4.25	5	2.22	1.85	3.06	5	1.75	1.7	1.7	1.74	1.73	0.76	0.52	0	0	0	0.64	0.57	1.1	1.11	1.78
User 437	2.08	5	5	4.25	5	2.22	1.85	3.07	1.75	1.76	1.7	1.7	1.71	1.84	0.76	0.52	0	0	0	0.65	0.55	1.1	1.15	1.77
User 438	1.14	5	5	4.24	5	5	1.85	3.09	1.75	1.74	1.71	1.7	1.71	1.84	0.77	0.53	0	0	0	0.52	1.11	1.09	1.12	1.77
User 439	1.14	5	5	4.24	5	2.23	1.85	3.09	1.76	5	1.71	1.7	1.71	1.73	0.77	0.53	0	0	0	0.52	1.11	1.1	1.79	1.77
User 440	1.14	5	5	4.25	5	5	1.85	3.09	1.76	1.77	1.71	1.7	1.71	1.5	0.77	0.53	0	0	0	0.52	1.11	1.1	1.79	1.13
User 441	1.14	5	5	4.25	5	2.22	1.85	3.09	1.76	1.76	1.71	1.7	1.71	1.84	0.77	0.53	0	0	0	0.52	1.11	1.1	1.13	1.77
User 442	1.14	5	5	4.25	5	5	1.86	5	1.76	1.77	1.71	1.7	1.71	1.85	0.77	0.54	0	0	0	0.52	1.11	1.1	1.14	1.77
User 443	1.14	5	5	4.24	5	2.21	1.85	5	1.76	1.77	1.71	1.7	1.71	1.84	0.77	0.54	0	0	0	0.52	1.11	1.09	1.1	1.77
User 444	1.8	5	5	4.25	5	2.23	1.85	5	1.76	5	1.71	1.7	1.71	1.5	1.76	0.54	0	0	0	0.51	0.55	1.09	1.1	1.77
User 445	1.82	5	5	4.25	5	2.22	1.86	5	1.76	5	1.72	1.7	1.71	1.5	1.76	0.54	0	0	0	0.52	0.54	1.09	1.09	1.77
User 446	1.8	5	5	5	5	2.22	1.87	5	1.77	5	1.72	1.7	1.71	1.49	2	3.07	0	0	0	0.56	0.53	1.09	1.09	1.13
User 447	1.8	5	5	5	4.25	2.22	5	2	1.77	5	1.72	1.7	1.71	1.49	2.03	0.54	0	0	0	0.56	0.53	1.09	1.09	1.76
User 448	1.8	5	5	3.25	5	2.23	1.87	2	3.06	5	1.72	1.7	1.7	1.5	2.03	3.06	0	0	0	0.54	0.53	0.58	1.09	1.12
User 449	1.65	5	5	5	5	2.22	1.87	2	1.77	5	1.72	1.7	1.7	1.72	1.85	3.07	0	0	0	5	0.53	0.58	1.09	1.12
User 450	1.8	5	5	5	5	5	1.87	2.01	1.77	5	1.72	1.7	1.7	1.49	2.03	3.06	0	0	0	1.62	0.53	0.58	1.1	1.77
User 451	1.8	5	5	5	4.26	2.24	1.88	2	1.77	5	1.72	1.7	1.7	1.49	2.03	0.54	0	0	0	0.56	0.53	1.1	1.1	1.77
User 452	1.8	5	5	5	5	2.24	1.87	2	3.06	5	1.71	1.7	1.7	1.49	2.02	0.54	0	0	0	0.56	0.53	0.58	1.1	1.13
User 453	1.81	5	5	5	5	2.23	1.87	2	1.77	5	1.71	1.69	1.7	1.71	1.83	0.54	0	0	0	0.54	0.53	0.58	1.1	1.12
User 454	1.81	5	5	3.26	5	5	1.87	2	3.05	5	1.7	1.69	1.69	1.71	1.83	0.53	0	0	0	0.53	0.52	0.58	1.1	1.12
User 455	1.82	5	1.87	3.27	5	5	1.87	2	3.05	5	1.7	1.68	1.68	1.7	1.82	0.54	0.5	0	0	0.51	0.52	1.61	1.11	1.12
User 456	1.15	1.19	1.88	3.28	5	5	5	2	3.05	5	1.7	1.68	1.68	1.69	1.81	0.54	0.56	0	0	0.5	0.52	1.62	1.11	1.13
User 457	1.16	1.19	5	3.29	5	5	5	1.99	5	5	1.69	1.67	1.67	1.68	1.72	0.73	0.52	0	0	0	0.52	1.63	1.12	1.13
User 458	1.16	5	5	3.28	4.27	5	5	1.98	5	5	1.7	1.66	1.66	1.67	1.7	0.73	0.52	0	0	0	0.52	1.64	1.13	1.14
User 459	1.17	5	5	3.29	4.27	2.25	2.24	1.98	3.03	5	5	1.66	1.65	1.66	0.58	0.72	0.52	0	0	0	0.51	5	1.14	1.15
User 460	1.18	2.37	5	3.3	4.28	5	2.23	1.98	1.72	5	1.67	1.65	1.64	1.65	1.67	0.71	0.58	0	0	0	0.66	1.17	1.14	1.15
User 461	1.19	2.37	5	3.31	4.28	5	2.24	1.97	1.71	5	1.65	1.63	1.62	1.64	1.66	0.7	0.58	0	0	0	0.67	1.18	1.15	1.16
User 462	1.2	2.38	5	5	4.29	5	2.24	5	1.7	1.7	1.64	1.62	1.61	1.62	1.65	0.7	0.58	0	0	0	0.68	1.18	1.16	1.18
User 463	1.2	2.39	5	3.33	4.29	5	2.24	1.97	1.7	5	1.63	1.61	1.6	1.61	1.64	0.7	1.8	0	0	0	0.7	1.19	1.17	1.19
User 464	1.21	2.4	5	3.34	4.3	5	2.24	1.96	3.01	5	1.62	1.6	1.59	1.6	1.63	0.7	1.76	0	0	0	4.3	1.19	1.18	1.69
User 465	1.22	2.42	5	3.34	4.3	5	2.24	1.87	5	5	1.61	1.59	1.58	1.59	1.62	1.91	1.77	0	0	0	0.71	1.21	1.19	1.7
User 466	1.23	5	5	5	4.31	5	2.27	1.85	5	5	1.6	1.59	1.58	1.58	1.61	1.92	2.99	0	0	0	0.72	1.21	1.2	1.24
User 467	1.23	2.3	5	5	4.31	5	2.24	1.85	5	1.65	1.6	1.57	1.57	1.57	1.6	1.74	2.98	0	0	0	4.31	1.23	1.2	1.23
User 468	1.24	2.44	5	5	4.31	5	5	1.85	2.99	1.64	1.59	1.57	1.56	1.57	1.59	1.72	2.98	0	0	0	4.31	5	1.21	1.25
User 469	1.75	5	5	5	4.32	5	2.25	1.84	2.98	1.63	1.58	1.56	1.55	1.56	1.58	1.71	2.97	0	0	0	4.32	0.73	1.22	1.26
User 470	1.75	2.32	5	5	4.33	2.24	2.25	1.84	2.97	1.62	1.57	1.55	1.54	1.55	1.58	1.7	0.53	0	0	0	4.32	0.74	1.23	1.27
User 471	1.76	5	5	5	4.33	2.25	2.23	1.84	5	1.62	1.56	1.54	1.53	1.54	1.56	1.69	1.77	0	0	0	4.33	0.74	1.24	1.27
User 472	1.77	5	5	5	4.34	2.24	5	1.84	5	1.61	1.55	1.53	1.52	1.53	1.56	1.68	1.77	0	0	0	4.34	0.75	1.25	1.27
User 473	1.95	5	5	5	4.34	5	5	1.83	5	1.6	1.54	1.52	1.51	1.54	1.55	1.67	0.64	0	0	0	4.34	0.75	1.26	1.27
User 474	1.3	2.5	5	5	4.35	5	2.24	1.83	5	1.59	1.53	1.51	1.5	1.53	1.32	1.66	0.63	0	0	0	4.35	0.76	1.27	1.28
User 475	1.31	5	5	5	4.35	5	2.25	1.83	5	1.58	1.52	1.5	1.49	1.53	1.3	1.65	0.63	0	0	0	4.36	0.77	1.28	1.28
User 476	1.31	5	5	5	4.35	5	2.24	1.83	2.95	1.57	1.51	1.49	1.48	1.49	1.3	1.82	0.62	0	0	0	0.51	0.77	1.29	1.3
User 477	1.31	5	5	5	4.36	5	2.25	1.82	2.95	1.56	1.5	1.48	1.47	1.48	1.29	1.81	0.64	0	0	0	0.51	0.78	1.3	1.3
User 478	1.32	2.4	2.54	5	4.36	5	2.26	1.82	5	1.56	1.49	1.47	1.46	1.47	1.28	1.62	0.62	0	0	0	0.51	0.79	1.35	1.31
User 479	1.33	2.41	5	5	4.37	5	2.23	1.82	5	5	1.48	1.46	1.45	1.46	1.28	1.61	0.62	0	0	0	0.51	0.54	1.32	1.32
User 480	1.34	2.42	5	5	4.38	5	2.24	1.81	5	5	1.48	1.45	1.44	1.45	1.27	1.6	0.61	0	0	0.5	0.51	0.54	1.33	1.33
User 481	1.35	2.43	5	5	4.39	5	5	1.81	5	5	1.47	1.45	1.43	1.44	1.46	1.59	0.61	0	0	0	0.51	5	1.34	1.34
User 482	1.36	2.32	5	5	5	5	1.83	1.81	1.83	5	1.46	1.43	1.42	1.42	1.45	1.58	0.62	0.5	0	0	0.53	5	1.35	1.35
User 483	1.37	2.32	5	5	5	5	1.82	1.81	1.82	5	5	1.43	1.41	1.42	1.44	1.57	1.59	0.5	0	0	0.52	0.54	1.36	1.36
User 484	1.38	1.41	5	5	5	5	1.82	1.8	1.82	5	1.87	1.42	1.4	1.41	1.43	1.56	1.58	0.5	0	0	0.52	4.4	0.59	1.37
User 485	1.38	1.42	5	5	4.41	5	1.82	1.8	1.81	2.89	5	1.41	1.39	1.4	1.42	1.75	1.57	0.51	0	0	0.51	4.41	1.39	1.37
User 486	1.39	1.42	5	5	4.42	4.41	1.82	1.8	1.81	5	5	1.4	1.38	1.38	1.41	1.55	0.54	0.51	0	0	0.52	4.41	1.41	1.38
User 487	1.4	1.42	1.46	5	4.42	4.42	1.81	1.79	1.81	2.88	1.86	1.39	1.38	1.37	1.39	1.42	0.54	0.51	0	0	0.52	4.41	2.76	1.39
User 488	1.41	1.43	1.46	5	4.43	4.43	1.81	1.79	1.81	1.84	1.88	1.38	1.37	1.36	1.38	1.41	0.55	0.52	0.51	0.5	0.52	4.42	2.4	1.4
User 489	1.42	1.44	1.47	5	5	4.43	1.8	1.79	1.8	1.83	1.85	1.37	1.35	1.35	1.37	1.52	0.55	0.52	0.51	0.5	0.53	4.44	0.88	1.42
User 490	1.44	1.46	1.48	5	5	4.44	1.8	1.78	1.8	1.82	1.84	1.35	1.34	1.34	1.35	1.38	0.55	0.53	0.51	0.51	0.52	4.44	0.9	1.43
User 491	1.45	1.47	1.5	5	5	4.44	1.79	1.78	1.79	1.82	1.84	1.34	1.33	1.32	1.34	1.36	0.56	0.57	0.52	0.51	0.52	4.44	0.9	1.44
User 492	1.47	1.48	1.51	5	5	4.45	1.79	1.77	1.79	1.81	1.83	1.33	1.31	1.31	1.32	1.34	0.56	0.57	0.55	0.51	0.53	4.46	0.92	1.45
User 493	1.48	1.5	1.53	5	5	4.46	1.78	1.77	1.78	1.8	1.83	1.31	1.3	1.29	1.31	1.33	0.57	0.58	0.53	0.52	0.53	5	0.93	1.47
User 494	1.5	1.52	1.54	5	5	4.47	1.78	1.76	1.78	1.8	1.82	1.3	1.28	1.28	1.29	1.14	0.57	0.55	0.53	0.52	0.53	4.47	0.95	1.49
User 495	1.52	1.53	1.56	5	5	4.48	1.77	1.76	1.77	1.8	1.82	1.28	1.27	1.26	1.27	1.14	0.58	0.55	0.53	0.53	0.54	4.48	0.96	1.51
User 496	1.54	1.56	1.58	5	5	4.5	1.76	1.75	1.76	1.8	5	1.27	1.26	1.24	1.26	1.27	0.58	0.56	0.54	0.53	0.54	4.49	0.98	1.52
User 497	1.56	1.58	1.59	5	5	4.51	1.76	1.75	1.76	1.79	5	5	1.85	1.22	1.24	1.26	0.59	0.56	0.54	0.54	0.55	4.51	1	1.54
User 498	1.59	1.6	1.61	5	5	5	1.75	1.74	1.75	1.79	5	5	1.84	1.21	1.22	1.24	0.6	0.57	0.55	0.54	0.55	5	1.02	1.56
User 499	1.6	1.62	1.63	5	5	5	1.74	1.73	1.74	1.78	1.79	5	5	1.19	1.2	1.22	0.6	0.57	0.56	0.55	0.56	5	1.03	1.58
User 500	1.62	1.64	1.65	5	5	5	1.74	1.73	1.74	2.77	5	5	1.18	1.17	1.18	1.2	0.61	0.57	0.56	0.55	0.56	5	1.05	1.6
User 501	1.64	2.35	1.67	5	5	1.76	1.73	1.72	1.73	2.76	1.78	5	1.16	1.15	1.16	1.18	1.22	0.58	0.57	0.56	0.57	5	1.07	1.62
User 502	1.66	2.38	2.87	5	5	2.06	1.72	1.71	1.72	2.76	5	5	1.14	1.13	1.14	1.17	1.36	0.59	0.57	0.57	0.57	5	1.1	1.64
User 503	2.38	2.4	1.71	5	5	2.06	1.72	1.71	1.72	2.75	1.6	5	1.13	1.11	1.12	1.15	1.35	0.6	0.58	0.57	0.58	5	0.64	1.66
User 504	2.4	2.43	2.9	5	5	2.07	1.71	1.7	1.71	2.74	1.58	5	1.11	1.09	1.11	1.3	1.34	0.61	0.58	0.58	0.59	5	0.65	1.68
User 505	2.42	2.45	2.93	5	5	2.08	1.7	1.69	1.7	2.73	1.56	5	1.13	1.08	1.09	1.11	1.13	0.61	0.59	0.58	0.59	5	2.39	1.7
User 506	2.44	2.93	2.95	5	5	1.73	1.69	1.68	1.69	2.72	1.57	5	5	1.06	1.07	1.09	1.12	0.62	0.6	0.59	0.6	5	0.66	1.72
User 507	2.46	2.95	5	5	5	5	1.68	1.65	1.68	2.71	1.55	5	1.73	1.04	1.05	1.07	0.65	1.31	0.61	0.6	0.61	5	5	1.74
User 508	2.48	2.96	5	5	5	1.71	1.68	1.63	1.68	2.71	5	5	2.77	1.02	1.03	1.05	1.08	0.63	0.61	0.6	0.62	5	5	1.76
User 509	2.5	2.99	5	5	5	2.06	1.67	1.62	1.67	2.7	5	5	5	1	1.01	1.03	1.06	0.64	0.62	0.61	0.63	5	5	1.78
User 510	2.52	3	5	1.76	5	1.7	1.66	1.61	1.66	2.7	5	1.01	1	0.98	0.99	1.01	1.03	0.64	0.62	0.62	0.63	5	5	1.8
User 511	2.54	3.02	5	5	5	5	1.65	1.6	1.65	2.68	5	0.99	0.99	0.96	0.97	0.99	1.02	0.65	0.63	0.62	0.64	5	0.71	1.82
User 512	2.55	3.04	5	5	5	5	1.65	1.59	1.6	5	5	0.97	0.95	0.94	0.95	0.97	0.99	0.66	0.64	0.63	0.65	5	2.4	1.84
User 513	2.58	2.81	5	5	5	5	1.64	1.58	1.59	2.67	5	0.96	0.93	0.92	0.94	0.95	0.99	0.66	0.65	0.64	0.65	5	5	1.86
User 514	2.6	3.08	5	5	5	5	1.63	1.57	1.58	1.6	5	5	0.91	0.9	0.92	0.94	0.7	0.67	0.65	0.65	0.65	5	1.34	1.88
User 515	2.61	3.1	5	5	5	1.64	1.58	1.56	1.57	2.66	5	0.91	0.89	0.88	0.9	0.92	0.94	0.68	0.66	0.65	0.66	5	1.35	1.9
User 516	2.64	2.85	5	5	2.32	5	1.57	1.56	1.57	5	5	0.89	0.87	0.86	2.4	0.9	0.94	0.68	0.67	0.66	0.67	5	0.72	1.92
User 517	2.66	2.87	5	5	5	5	1.56	1.55	1.56	1.58	5	0.88	0.86	0.85	5	0.88	0.9	0.69	0.67	0.67	0.67	5	0.73	1.94
User 518	2.68	3.16	5	5	2.4	5	1.56	1.54	1.55	5	5	0.87	0.84	0.83	0.85	0.86	0.73	0.7	0.68	0.67	0.68	5	0.74	1.42
User 519	2.68	3	5	5	5	1.57	1.55	1.53	1.54	1.57	2.12	0.84	0.82	0.81	0.82	0.85	0.87	0.7	0.69	0.68	0.69	5	0.74	1.43
User 520	2.71	3.2	5	5	5	1.56	1.54	1.53	1.54	1.56	2.1	0.83	0.8	0.79	0.8	1.15	0.74	0.71	0.69	0.68	0.69	5	0.75	2
User 521	2.73	3.82	5	5	5	1.56	1.54	1.52	1.54	2.61	5	0.81	0.78	0.78	0.79	1.14	0.75	0.71	0.7	0.69	0.7	5	0.75	1.46
User 522	0.81	3.22	5	5	5	1.55	1.54	1.52	1.53	2.61	5	0.8	0.77	0.77	0.78	1.16	0.75	0.72	0.7	0.69	0.7	0.74	0.76	1.47
User 523	0.81	3.22	5	5	5	1.56	1.55	1.52	1.54	5	5	0.8	0.78	0.77	0.78	1.17	0.83	0.72	0.7	0.69	0.69	5	0.75	1.46
User 524	0.8	3.21	5	5	5	1.56	1.55	1.53	1.57	2.61	5	0.8	0.78	0.77	0.78	0.8	0.83	0.71	0.7	0.69	0.69	5	0.75	0.78
User 525	0.8	3.21	5	5	5	1.56	1.55	1.53	1.55	2.61	5	0.8	0.78	0.77	0.78	1.16	1.09	0.71	0.7	0.69	0.69	5	0.74	0.78
User 526	0.8	2.79	5	5	5	1.56	1.56	1.53	1.56	2.61	5	0.8	0.78	0.77	0.78	1.16	0.83	0.71	0.7	0.69	0.69	5	0.74	0.78
User 527	0.81	2.76	5	5	5	1.57	1.55	1.53	1.58	2.61	5	0.8	0.78	0.77	0.78	1.16	0.82	0.71	0.7	0.69	0.69	5	0.74	1.46
User 528	0.8	2.76	5	5	2.62	1.57	1.55	1.53	1.58	2.61	5	0.8	0.78	0.77	0.78	1.15	0.82	0.71	0.7	0.68	0.69	5	0.75	1.45
User 529	0.8	2.76	5	5	5	1.58	1.56	1.53	1.58	2.6	5	0.8	0.78	0.77	0.78	0.8	0.82	0.71	0.7	0.68	0.69	5	0.78	1.45
User 530	0.79	2.75	5	5	5	5	1.56	1.53	1.58	2.6	2.09	0.8	0.78	0.77	0.78	1.47	0.81	0.72	0.7	0.68	0.69	5	0.75	1.45
User 531	0.79	2.75	5	5	5	5	1.57	1.53	1.54	1.56	5	0.8	0.78	0.77	0.77	1.47	0.82	0.72	0.7	0.68	0.69	5	4.76	1.45
User 532	0.79	2.73	5	5	5	5	5	1.53	1.54	1.55	5	0.81	0.78	0.77	0.77	1.48	0.81	0.73	0.7	0.68	0.7	0.74	4.77	0.78
User 533	0.78	2.73	5	5	5	5	5	1.54	1.54	1.55	5	5	0.79	0.77	0.77	0.79	0.81	0.74	0.7	0.68	0.69	0.71	4.76	0.77
User 534	0.78	2.73	3.23	5	5	5	1.57	1.55	1.54	1.55	5	5	0.82	0.77	0.77	1.47	0.81	0.84	0.71	0.68	0.68	0.7	0.77	0.76
User 535	2.02	2.74	3.22	5	5	5	5	1.61	1.54	1.55	5	5	0.82	0.77	0.77	1.53	0.82	0.83	1.14	0.68	0.68	0.7	0.72	0.74
User 536	2.02	2.74	2.94	5	5	5	5	1.55	1.54	1.55	5	5	0.82	0.79	0.76	0.78	0.81	0.83	1.14	0.68	0.68	0.69	0.71	0.74
User 537	1.46	2.75	3.04	5	5	4.78	1.57	1.55	1.54	1.55	1.57	5	1.56	0.78	0.76	0.78	0.8	0.83	1.13	0.68	0.67	0.69	0.71	0.74
User 538	1.45	2.75	3.22	5	5	4.78	5	1.55	1.54	1.55	1.57	5	5	0.77	0.76	0.78	0.8	0.82	0.7	0.68	0.67	0.68	0.7	0.73
User 539	0.76	0.79	3.22	5	5	5	5	1.55	1.54	1.59	5	5	0.79	0.77	0.76	0.77	1.14	0.83	0.7	0.68	0.67	0.68	0.7	0.73
User 540	0.75	2.03	2.76	5	5	5	5	1.56	1.55	1.56	5	1.59	0.81	0.77	0.76	0.77	1.14	0.82	0.7	0.68	0.67	0.68	0.7	0.72
User 541	1.45	2.03	2.76	5	5	5	5	1.56	1.55	1.55	2.6	2.08	5	0.77	0.76	0.76	1.18	1.07	0.7	0.68	0.67	0.67	0.69	4.77
User 542	0.74	2.02	2.74	5	5	5	5	1.56	1.55	1.55	2.6	0.85	5	0.77	0.76	0.76	0.8	0.74	0.71	0.68	0.67	0.68	0.7	4.78
User 543	0.76	0.8	2.74	3.24	5	5	5	1.58	1.56	1.55	1.57	0.85	5	0.78	0.76	0.76	0.81	0.74	0.72	0.68	0.67	0.67	0.69	5
User 544	0.73	2.02	2.75	3.23	5	3.81	5	5	1.56	1.55	1.56	5	5	0.78	0.76	0.76	0.78	0.75	0.83	0.69	0.66	0.67	0.68	0.72
User 545	0.72	2.03	2.75	3.23	5	5	5	1.57	1.57	1.55	1.56	1.59	5	5	0.76	0.76	0.77	0.79	1.1	0.72	0.66	0.66	0.67	0.7
User 546	0.72	1.47	2.75	3.23	5	5	5	1.58	1.56	1.55	1.56	1.58	5	5	0.77	0.75	0.78	0.78	1.12	1.13	0.67	0.66	0.67	0.7
User 547	0.72	1.46	2.75	3.23	5	3.83	5	1.58	1.56	1.55	1.56	5	0.8	5	0.77	0.75	0.77	0.78	1.07	0.69	0.66	0.66	0.67	0.7
User 548	0.71	0.75	2.76	3.23	5	5	5	1.59	1.57	1.56	1.57	1.58	0.81	5	0.76	0.75	0.76	0.78	0.81	0.86	0.66	0.66	0.66	0.69
User 549	0.7	0.75	2.03	2.75	5	5	5	1.6	1.57	1.56	1.6	2.6	5	5	0.76	0.75	0.76	0.78	1.06	0.86	0.66	0.65	0.66	0.69
User 550	4.78	0.75	2.03	2.74	5	5	5	1.6	1.58	1.56	1.58	2.6	5	5	0.76	0.75	0.75	0.78	1.05	0.86	0.66	0.65	0.66	0.68
User 551	0.7	0.74	2.03	2.74	5	5	5	5	5	1.57	1.57	2.6	1.62	5	0.76	0.75	0.76	1.13	1.05	0.85	0.66	0.65	0.66	0.7
User 552	0.69	0.77	2.03	2.76	3.25	5	5	5	5	1.57	1.57	1.58	2.08	5	0.76	0.74	0.75	0.77	1.04	0.71	0.66	0.65	0.65	0.71
User 553	0.69	0.73	2.03	2.75	3.25	5	5	5	5	1.65	1.57	1.58	5	5	0.77	0.75	0.75	0.75	0.79	0.81	0.67	0.65	0.65	0.67
User 554	0.7	0.71	2.03	2.76	2.97	5	5	1.62	5	1.68	1.57	1.58	1.61	5	5	0.75	0.74	0.75	0.78	0.8	0.67	0.66	0.65	0.66
User 555	0.7	0.71	1.46	2.76	3.25	5	5	1.62	5	1.58	1.57	1.58	5	5	5	0.74	0.74	0.75	0.77	0.8	0.66	0.65	0.64	0.65
User 556	0.67	0.7	1.45	2.77	3.25	5	5	1.62	5	1.58	1.57	1.58	5	5	5	0.74	0.73	0.75	0.76	0.71	0.67	0.65	0.64	0.65
User 557	0.67	0.7	0.73	2.49	3.25	3.27	5	1.63	5	1.58	1.57	1.58	5	5	5	0.74	0.73	0.74	0.76	0.79	0.67	0.65	0.64	0.65
User 558	0.67	0.7	1.46	2.04	2.78	3.26	5	1.63	5	1.59	1.57	1.61	2.59	5	5	0.74	0.73	0.74	0.76	0.78	0.67	0.65	0.64	0.65
User 559	0.68	0.7	1.46	2.05	3.25	5	5	1.62	5	1.58	1.57	1.6	5	5	5	0.74	0.73	0.74	0.76	0.78	0.67	0.66	0.65	0.65
User 560	0.68	0.71	1.47	2.05	3.25	5	5	1.61	5	1.57	1.56	1.57	5	5	5	0.74	0.73	0.74	0.76	0.72	0.68	0.66	0.65	0.66
User 561	0.69	0.72	1.48	2.78	3.26	5	5	1.6	5	1.56	1.55	1.56	5	5	5	0.73	0.72	0.73	0.77	0.74	0.69	0.67	0.66	0.67
User 562	0.7	0.73	1.49	2.79	3.26	5	5	1.59	5	1.56	1.54	1.56	5	5	5	0.73	0.72	0.73	1.13	0.78	0.7	0.68	0.67	0.68
User 563	0.71	0.74	1.5	2.8	3.27	5	5	1.58	5	1.54	1.53	1.54	5	5	5	0.72	0.71	0.72	1.1	1.05	0.71	0.7	0.69	0.7
User 564	0.73	0.76	1.51	2.09	3.28	5	5	1.57	5	1.53	1.51	1.55	5	5	5	0.72	0.71	0.71	0.74	1.05	0.73	0.71	0.7	0.71
User 565	0.74	0.77	0.81	2.1	3.29	5	5	1.55	5	1.53	1.5	1.53	2.59	5	5	0.71	0.7	0.71	0.73	1.06	0.74	0.73	0.72	0.72
User 566	0.76	0.79	1.54	2.11	3.3	5	5	4.1	5	1.5	1.48	1.49	2.59	5	5	0.71	0.69	0.7	0.73	1.07	0.76	0.74	0.73	0.74
User 567	0.78	0.8	1.56	2.12	3.32	5	5	5	5	1.64	1.46	1.5	2.58	5	5	0.7	0.69	0.69	1.5	0.75	0.77	0.76	0.75	0.76
User 568	0.79	0.82	0.86	2.14	3.33	5	5	5	5	1.46	1.45	1.47	1.69	5	5	0.69	0.68	0.69	0.71	0.73	0.79	0.78	0.77	0.77
User 569	0.81	0.84	1.58	2.86	3.33	5	5	1.49	5	1.45	1.43	5	2.57	2.05	5	0.68	0.67	0.68	0.71	0.72	0.81	0.79	0.78	0.79
User 570	0.83	0.86	0.89	2.17	3.34	5	5	1.47	5	1.6	1.41	2.59	2.57	2.05	5	0.68	0.67	0.67	0.69	0.72	0.83	0.81	0.8	0.81
User 571	0.85	0.87	1.62	2.88	3.36	5	5	4.06	5	1.58	1.39	1.42	2.57	5	5	0.67	0.66	0.66	0.68	0.71	0.85	0.83	0.82	0.83
User 572	0.87	0.89	1.64	2.2	5	5	5	4.05	5	1.56	1.37	1.41	2.56	5	5	0.66	0.65	0.66	0.68	0.7	0.87	0.85	0.84	0.87
User 573	0.88	0.91	1.65	2.21	3.07	5	5	4.05	5	1.55	1.36	1.38	2.56	5	5	0.66	0.64	0.65	1.59	0.69	0.89	0.87	0.86	0.87
User 574	0.9	0.93	1.67	2.22	3.07	5	5	4.04	5	1.56	1.34	1.38	2.56	5	5	0.65	0.64	0.64	0.66	0.69	0.91	0.89	0.88	0.92
User 575	5	0.95	1.69	2.24	3.08	5	5	4.03	5	1.57	1.32	1.35	2.55	5	5	0.64	0.63	0.64	0.66	1.2	0.92	0.91	0.9	0.93
User 576	0.96	0.97	1.71	2.25	3.08	3.08	5	4.02	5	1.53	1.3	1.32	2.55	5	5	0.63	0.62	0.63	0.65	0.67	0.94	0.93	0.91	0.95
User 577	0.98	0.99	1.73	2.27	3.08	3.09	5	5	5	5	1.28	1.29	2.55	5	5	0.63	0.62	0.62	0.64	0.67	0.97	0.95	0.93	0.97
User 578	1.68	5	1.74	2.28	3.08	3.1	5	5	5	5	1.26	1.28	2.55	5	5	0.62	0.61	0.62	0.64	0.66	0.98	0.96	0.95	0.98
User 579	1.02	5	1.76	2.3	3.09	3.1	5	5	5	5	1.24	1.28	2.56	5	5	0.62	0.6	0.61	0.63	0.65	1	0.98	0.97	1.01
User 580	1.08	5	1.78	2.31	3.09	3.11	5	5	5	5	1.22	1.25	2.55	5	5	0.61	0.6	0.6	0.62	0.65	1.02	1.01	0.99	1.02
User 581	1.04	5	2.32	2.32	3.11	3.12	5	5	5	5	1.2	1.22	2.55	5	5	0.6	0.59	0.6	0.62	0.64	1.04	1.02	1.01	1.04
User 582	5	1.09	2.34	2.34	3.11	5	5	5	5	1.4	1.18	1.2	2.55	5	5	0.59	0.58	0.59	0.61	0.63	1.06	1.05	1.03	1.06
User 583	5	2.37	2.35	2.36	3.15	5	5	5	5	5	1.16	1.18	2.55	5	5	0.59	0.58	0.58	0.6	0.63	1.08	1.06	1.05	1.09
User 584	1.13	2.39	2.37	2.37	3.13	5	5	5	5	5	1.14	1.78	5	5	5	0.58	0.57	0.57	0.59	0.62	1.1	1.08	1.07	1.1
User 585	1.13	2.4	2.39	2.39	3.14	5	5	5	5	1.4	1.12	1.14	5	5	5	0.57	0.56	0.57	0.59	0.61	1.12	1.1	1.09	1.14
User 586	1.16	2.42	2.4	2.4	5	5	5	5	5	5	1.1	1.12	5	5	5	0.57	0.55	0.56	0.58	0.6	1.14	1.12	1.11	1.14
User 587	2.45	1.46	2.41	2.42	3.16	5	5	5	5	5	1.08	1.1	5	5	5	0.56	0.55	0.56	0.57	0.6	1.16	1.14	1.13	1.16
User 588	1.28	1.47	2.43	2.43	3.22	5	5	1.13	5	5	1.07	1.08	5	5	5	0.55	0.54	0.55	0.57	0.59	1.18	1.16	1.15	1.18
User 589	1.43	1.48	2.44	2.44	3.17	5	5	5	5	5	1.05	1.05	5	5	5	0.55	0.53	0.54	0.56	0.58	1.2	1.18	1.16	1.2
User 590	1.3	1.5	2.46	2.46	3.17	5	5	5	5	5	1.03	1.63	5	5	5	0.54	0.53	0.54	0.56	0.58	1.21	1.2	1.18	1.21
User 591	1.31	1.27	1.3	2.47	3.18	5	5	5	5	1.69	1.01	1.04	5	5	5	0.53	0.52	0.53	0.55	0.57	1.23	1.21	1.2	1.23
User 592	1.47	2.5	2.49	2.49	3.17	5	5	5	5	5	0.99	1.01	5	5	1.67	0.53	0.52	0.52	0.55	0.57	1.25	1.23	1.22	1.24
User 593	1.35	2.52	2.5	2.51	3.19	5	5	1.04	5	5	0.97	0.99	5	5	5	0.52	0.51	0.52	0.54	0.56	1.27	1.25	1.24	1.26
User 594	1.28	1.57	2.51	2.52	3.16	5	2.97	1.02	5	5	0.96	0.97	5	5	5	0.52	0.5	0.51	0.53	0.56	1.28	1.27	1.25	1.28
User 595	1.32	2.55	2.53	2.53	3.18	5	2.96	1	5	5	0.94	0.96	5	5	5	0.51	0	0.51	0.52	0.55	1.3	1.28	1.27	1.29
User 596	1.32	2.56	2.54	2.56	3.19	5	2.96	0.98	5	1.56	0.92	0.94	5	5	0.69	0.5	0	0	0.51	0.54	1.32	1.3	1.29	1.33
User 597	1.34	2.58	2.56	2.57	3.22	5	2.96	0.96	5	5	0.9	0.91	5	5	0.67	0	0	0	0.51	0.53	1.34	1.32	1.31	1.34
User 598	1.37	2.59	2.57	2.58	3.21	5	2.95	0.95	5	0.9	0.88	0.89	5	5	0.62	0	0	0	0.51	0.53	1.35	1.34	1.33	1.36
User 599	1.39	2.6	2.59	2.59	3.22	5	2.95	0.93	5	5	0.87	0.87	5	5	0.61	0	0	0	0	0.52	1.37	1.36	1.34	1.38
User 600	1.4	2.62	1.46	1.48	3.24	5	2.95	0.91	5	0.87	0.85	0.86	5	5	0.59	0	0	0	0.51	0.51	1.39	1.38	1.36	1.39
User 601	1.42	1.64	2.61	2.62	3.24	5	2.95	0.9	5	5	0.83	0.85	5	5	0.58	0	0	0	0	0.51	1.4	1.39	1.38	1.41
User 602	1.43	1.48	1.66	1.5	3.25	3.27	2.95	0.89	5	5	0.82	0.83	5	5	0.57	0	0	0	1.93	0.5	1.42	1.4	1.39	1.4
User 603	1.43	1.46	1.65	2.62	3.26	3.26	5	5	5	5	0.82	0.82	5	5	5	0	0	0	0	0	1.42	1.4	1.39	1.4
User 604	1.42	1.45	1.46	2.62	3.25	3.25	5	5	5	5	0.82	0.83	5	5	5	0	0	0	0	0	1.42	1.4	1.39	1.39
User 605	1.42	1.45	1.46	2.62	3.26	3.25	5	5	5	5	0.83	0.83	5	5	5	0	0	0	0	0	1.42	1.4	1.38	1.39
User 606	1.41	1.45	1.47	2.62	3.26	3.25	5	5	5	5	0.83	0.83	5	5	5	0	0	0	0	0	1.42	1.4	1.38	1.39
User 607	1.41	1.44	1.46	2.62	3.26	3.25	5	5	5	5	0.83	0.83	5	5	5	0	0	0	0	0	1.42	1.4	1.38	1.39
User 608	1.4	5	1.46	2.62	2.65	3.26	5	5	5	5	0.83	0.83	5	5	5	0	0	0	0	0	1.42	1.41	1.38	1.39
User 609	1.4	1.61	1.45	2.62	3.25	3.25	5	5	5	5	0.83	0.82	5	5	5	0	0	0	0	0	0.83	1.41	1.38	1.39
User 610	1.4	1.61	1.45	2.62	3.25	3.25	5	5	5	5	5	0.82	0.85	5	0.51	0	0	0	0	0	0.82	1.41	1.38	1.39
User 611	1.4	1.61	1.45	2.62	3.25	3.25	5	5	5	1.56	5	0.83	0.84	1.01	0.51	0.57	0	0	0	0	0.8	1.41	1.38	1.39
User 612	1.4	1.61	1.45	2.62	3.25	3.25	5	5	5	5	5	0.82	0.84	1.01	0.51	0.57	0	0	0	0	0.8	1.42	1.38	1.39
User 613	1.4	1.61	1.45	2.62	3.25	3.25	5	5	5	5	5	0.82	0.84	1.01	0.51	0.52	0	0	0	0	0.8	1.41	1.38	1.39
User 614	1.4	1.44	1.45	2.62	2.64	3.25	5	5	5	5	0.84	0.83	0.84	1.01	0.51	5	0	0	0	0	0.8	1.41	1.39	1.39
User 615	1.39	1.44	1.45	2.62	3.25	3.25	5	5	5	5	5	0.83	0.84	1.01	0.51	5	0	0	0	0	0.8	1.42	1.39	1.39
User 616	1.39	1.43	1.44	2.62	3.25	3.25	5	5	5	5	0.83	0.82	0.84	1.01	0.51	2.04	0	0	0	0	0.79	1.42	1.39	1.39
User 617	1.39	1.45	1.44	2.62	2.64	3.25	5	5	5	5	0.83	0.82	0.84	1.01	0.51	0.61	0	0	0	0	0.79	1.42	1.39	1.39
User 618	1.39	1.45	1.44	2.62	2.64	3.26	5	5	5	5	0.84	0.82	0.84	5	0.51	0.57	0	0	0	3.27	0.79	1.42	1.39	1.38
User 619	1.39	1.42	1.44	2.62	2.64	3.26	5	5	5	5	0.84	0.82	0.84	2.43	5	0.57	0	0	0	3.26	0.79	1.47	1.39	1.38
User 620	1.39	1.42	1.44	2.62	2.64	3.26	5	5	5	5	0.84	0.82	0.84	5	5	0.58	0	0	0	3.26	0.79	1.47	1.39	1.38
User 621	1.39	1.41	1.44	2.62	3.25	3.25	5	5	5	5	0.83	0.82	0.84	2.39	5	0.56	0	0	0	3.27	0.52	1.52	1.39	1.38
User 622	1.39	1.41	1.44	2.62	3.27	3.26	3.27	3.95	5	5	0.83	0.82	0.84	2.58	5	0	0	0	0	0	0.52	1.52	1.4	1.38
User 623	1.39	1.41	1.44	2.63	3.25	3.26	3.27	5	5	5	0.83	0.82	5	2.6	5	0	0	0	0	0	0.79	1.44	1.42	1.38
User 624	1.39	1.41	2.16	2.63	2.67	3.26	3.27	5	5	5	0.84	0.82	5	5	5	0	0	0	0	0	0	1.43	1.39	1.38
User 625	1.41	1.41	2.65	2.63	2.64	3.26	3.27	5	0.9	5	0.84	0.82	0.84	5	5	0	0	0	0	0	0	1.43	1.39	1.38
User 626	1.39	1.42	1.44	1.47	2.64	3.26	3.27	3.29	5	5	5	0.83	0.83	5	5	0	0	0	0	0	0	1.44	1.4	1.38
User 627	1.38	1.42	1.43	1.46	2.64	3.27	3.27	5	5	5	5	0.83	0.83	5	5	0	0	0	0	0	0	1.44	1.4	1.38
User 628	1.38	1.4	1.43	1.45	2.64	2.66	3.27	3.29	5	5	5	0.83	0.83	5	5	0	0.53	0	0	0	0	0.79	1.4	1.38
User 629	1.38	1.4	1.42	1.44	2.64	3.28	3.27	3.29	5	5	5	0.84	0.83	5	5	5	0	0	0	0	0	0.78	1.42	1.38
User 630	1.38	1.39	1.42	1.44	2.64	2.65	3.27	3.28	5	5	5	0.84	0.83	0.84	1	5	0.55	0	0	0	1.54	0.78	1.41	1.39
User 631	1.38	1.39	1.44	1.43	2.64	2.65	3.28	5	5	5	0.86	0.83	0.83	0.84	1	5	0	0	0	0	1.55	0.78	1.41	1.41
User 632	1.38	1.39	1.43	1.43	2.64	3.26	3.28	5	5	5	5	0.84	0.83	0.84	5	5	0	0	0	0	1.55	0.79	1.41	1.39
User 633	1.38	1.39	1.43	1.43	2.65	3.26	3.28	5	5	5	5	0.84	0.83	0.83	2.52	5	0.54	0	0	0	0	0	1.41	1.39
User 634	1.38	1.4	1.42	2.66	2.65	3.27	3.29	3.31	5	5	5	0.84	0.83	5	2.52	5	0.54	0	0	0	0	0	1.41	1.39
User 635	1.38	1.39	1.42	5	1.48	2.66	3.3	3.29	5	5	5	0.84	0.83	0.84	5	5	0	0	0	0	0	0	1.42	1.39
User 636	1.38	1.38	1.41	5	2.65	2.65	2.68	3.29	5	5	5	0.84	0.83	0.83	5	5	0	0	0	0	0	0	1.43	1.4
User 637	1.38	1.38	1.4	5	2.66	2.66	3.28	3.29	5	5	5	1.04	0.85	0.83	5	0.99	0	0	0	0	0	0	0.77	1.4
User 638	1.39	1.38	1.4	1.6	3.25	2.66	3.28	3.29	5	5	5	1.03	0.83	0.83	5	1.01	0	0	0	0	0	5	0.77	1.43
User 639	1.4	1.38	1.4	1.43	1.45	2.66	3.29	3.29	5	5	5	1.03	5	0.83	0.85	0.98	0	0	0	0	0	5	0.77	1.42
User 640	1.39	1.38	1.39	1.41	1.44	2.66	3.28	3.29	3.31	5	5	1.04	0.83	0.82	5	0.98	0	0	0	0	0	1.57	0.77	1.41
User 641	0.53	1.38	1.39	1.41	1.44	2.66	2.67	3.29	5	5	5	5	0.83	0.82	0.84	0.98	5	0	0	0	0	3.26	0	1.42
User 642	0.52	1.38	1.42	1.56	2.68	2.66	2.67	3.29	5	5	5	0.86	0.84	0.82	0.83	0.98	5	0.52	0	0	0	3.25	0	0
User 643	0.51	1.38	1.4	1.57	5	2.67	2.67	3.3	5	5	5	5	5	0.82	5	2.44	5	0	0	0	0	1.56	0	0
User 644	0.5	1.39	1.4	1.44	1.48	2.67	2.67	2.69	5	5	5	5	5	0.82	5	5	5	0.51	0	0	0	0	0	0
User 645	0	1.39	1.39	1.41	2.69	1.47	2.67	2.7	3.31	3.33	5	5	0.99	0.82	1.98	5	5	0	5	0	0	0	0	0
User 646	0	1.39	1.39	1.41	1.6	2.68	2.67	2.69	3.31	5	5	5	1.01	0.84	0.82	2.52	5	0	5	0	0	0	0	0
User 647	0	1.4	1.39	1.4	1.59	1.46	2.68	2.69	3.31	5	5	5	5	5	0.82	2.51	0.97	0	0	0	0	0	0	0.76
User 648	1.42	1.42	1.39	1.4	1.43	1.45	2.68	2.69	3.31	5	5	5	5	0.82	0.81	0.84	0.98	0	0	0	0	0	0	0
User 649	0	1.4	1.39	1.4	1.42	1.45	2.68	2.7	3.31	5	5	5	0.85	0.82	0.81	2.5	0.97	0	0	0	0	0	0	0
User 650	0	1.4	1.39	1.4	1.43	1.45	2.68	3.27	3.32	3.33	5	5	5	0.82	0.81	0.83	2.37	5	0	0	0	0	0	0
User 651	0	1.41	1.4	1.4	1.42	1.45	2.69	3.26	3.32	5	5	5	5	5	0.81	5	2.36	5	0.51	0	0	0	0	0
User 652	0	0	1.4	1.41	1.57	1.45	2.69	2.7	3.31	3.32	5	0.9	5	5	0.81	5	2.35	5	0	0	0	0	0	0
User 653	0	1.41	1.4	1.4	1.56	1.44	2.7	2.69	3.33	3.32	5	5	5	5	0.81	0.82	2.34	5	5	0	0	0	0	0
User 654	0	1.42	1.4	1.4	1.43	1.63	2.71	2.69	3.32	3.33	5	5	5	5	0.81	0.81	2.33	5	5	0	0	0	0	0.53
User 655	0	1.42	1.41	1.4	1.42	1.6	2.73	2.69	2.72	3.32	5	5	5	5	0.81	0.81	5	0.96	5	0	0	0	0	1.49
User 656	0.77	1.43	1.41	1.4	1.42	1.63	3.28	2.7	2.71	3.32	3.35	5	5	5	0.9	0.79	0.83	0.95	5	0	0	0	0	0
User 657	0	1.44	1.42	1.41	1.42	1.44	5	2.7	2.71	3.32	5	5	5	5	0.8	0.79	0.82	0.94	0	0	0	0	0	1.56
User 658	0	1.46	1.43	1.41	1.42	1.44	1.47	2.7	2.72	3.33	5	5	5	5	0.8	0.78	0.82	0.94	5	0	0	0	0	1.56
User 659	0	0	1.42	1.41	1.42	1.44	2.73	2.7	3.33	3.33	5	5	5	5	0.8	0.8	5	0.94	5	0	0	0	0	0
User 660	0	0	1.42	1.41	1.42	1.43	2.72	2.7	3.32	3.33	5	5	5	5	0.8	0.79	5	0.94	5	0	0	0	0	0
User 661	0	0	1.42	1.41	1.42	1.44	2.72	2.7	3.32	3.33	5	5	5	5	0.81	0.79	5	0.94	5	0	0	0	0	0
User 662	0	0	1.42	1.41	1.42	1.44	5	2.7	3.32	3.33	5	5	5	5	0.8	0.79	5	0.94	5	0	0	0	0	0
User 663	0	0	1.42	1.41	1.42	1.44	5	2.7	3.32	3.33	5	5	5	5	0.81	0.79	0.82	0.94	5	0	0	0	0	0
User 664	0	0	1.42	1.41	1.51	1.44	2.74	2.7	3.32	3.32	5	5	5	5	0.81	0.79	0.82	5	5	0	0	0	0	0
User 665	0	0	1.42	1.41	1.43	1.44	2.74	2.7	3.32	3.32	5	5	5	5	0.81	0.79	5	2.28	5	0	0	0	0	0
User 666	0	0	1.42	1.41	1.43	1.44	5	2.71	3.32	3.33	3.35	5	3.96	5	0.81	0.79	5	1	5	0	0	0	0	0
User 667	0	0	1.43	1.41	1.42	1.57	5	1.52	3.33	3.33	3.34	3.96	5	5	0.82	0.79	5	5	5	0	0	0	0	0
User 668	0	0	0	1.41	1.43	1.57	5	1.5	2.72	2.74	3.33	3.99	5	5	0.83	0.79	2.01	2.25	0.94	5	0	0	0	0
User 669	0	0	1.43	1.42	1.42	1.47	1.48	1.51	2.72	2.73	3.34	5	5	5	5	0.79	2.05	5	0.93	0	0	0	0	0
User 670	0	0	1.44	1.42	1.42	1.44	5	1.51	2.71	2.73	3.34	5	5	5	5	0.8	2.03	5	0.93	0	0	0	0	0
User 671	0	0	1.45	1.43	1.42	1.43	1.48	1.48	2.72	2.73	3.34	5	5	5	5	0.81	0.8	5	0.92	0	0	0	0	0
User 672	0	0	1.45	1.43	1.42	1.44	1.48	1.48	2.72	2.73	3.34	5	5	5	5	0.98	0.79	5	0.92	0	0	0	0	0
User 673	0	0	1.45	1.43	1.42	1.44	1.48	1.48	2.71	2.73	3.34	5	5	5	5	0.81	0.8	5	0.92	0	0	0	0	0
User 674	0	0	1.45	1.43	1.42	1.43	1.48	1.48	2.71	2.73	3.34	5	5	5	5	0.81	0.8	5	0.92	0	0	0	0	0
User 675	0	0	1.45	1.43	1.42	1.43	1.48	1.48	2.72	2.73	3.34	5	5	5	5	0.81	0.8	5	0.92	0	0	0	0	0
User 676	0	0	1.45	1.43	1.42	1.44	1.48	1.48	2.72	2.73	3.34	5	5	5	5	0.81	0.8	0.94	0.92	0	0	0	0	0
User 677	0	0	1.53	1.43	1.42	1.43	1.48	1.48	2.72	2.73	3.34	5	5	5	5	0.81	0.8	5	0.92	0	0	0	0	0
User 678	0	0	1.53	1.43	1.42	1.43	1.46	1.48	2.71	2.73	3.33	5	5	5	5	0.8	0.79	5	0.92	0	0	0	0	0
User 679	0	0	1.48	1.43	1.42	1.44	1.48	1.48	2.71	2.73	3.33	2.94	5	5	5	0.79	0.78	0.8	0.92	0	0	0	0	0
User 680	0	0	1.48	1.43	1.43	1.44	1.46	1.48	2.71	2.72	3.33	2.92	5	5	5	0.79	0.78	0.8	0.92	0	0	0	0	0
User 681	0	0	1.5	1.44	1.43	1.44	1.46	1.49	2.71	2.72	3.32	5	5	5	5	0.78	0.77	0.79	0.92	0	0	0	0	0
User 682	0	0	1.51	1.45	1.43	1.44	1.46	1.49	2.7	2.72	3.32	5	5	5	5	0.78	0.77	0.78	0.92	0	0	0	0	0
User 683	0	0	1.51	1.46	1.44	1.45	1.47	1.49	2.7	3.32	3.31	5	5	5	5	0.77	0.77	0.77	0.93	0	0	0	0	0
User 684	0	0	1.52	1.46	1.44	1.45	1.47	1.49	2.69	3.32	3.3	5	5	5	5	0.77	0.76	0.77	0.93	0	0	0	0	0
User 685	0	0	1.53	1.45	1.45	1.46	1.48	1.5	2.69	3.31	3.29	5	5	5	5	0.77	0.76	0.77	0.93	0	0	0	0	0
User 686	0	0	1.53	1.46	1.45	1.46	1.48	1.5	2.68	3.29	3.28	5	5	5	5	0.76	0.75	0.76	2.11	5	0	0	0	0
User 687	0	0	1.54	1.46	1.46	1.46	1.48	1.51	2.68	3.29	3.27	5	5	5	5	0.76	0.75	0.76	5	5	0	0	0	0
User 688	0	0	1.5	1.47	1.46	1.47	1.5	1.51	2.67	2.72	3.27	5	5	5	5	0.76	0.74	0.75	5	5	0	0	0	0
User 689	0	0.5	1.57	1.47	1.47	1.47	1.51	1.52	2.67	2.68	3.26	5	5	5	5	0.75	0.74	0.75	5	5	0.56	0	0	0
User 690	0	0.51	1.51	1.48	1.47	1.48	1.51	1.52	2.66	2.67	3.25	5	5	5	5	0.75	0.73	0.75	5	5	0	0	0	0
User 691	0	0.53	1.51	1.48	1.48	1.48	1.52	1.53	2.65	2.67	3.24	5	5	5	5	0.74	0.73	0.74	5	5	0	0	0	0
User 692	0.51	1.54	0.57	1.49	1.48	1.49	1.69	1.53	2.64	3.25	3.22	5	5	5	5	0.74	0.72	0.74	5	5	0.51	0	0	0
User 693	0.52	1.55	0.59	1.5	1.49	1.5	1.7	1.54	2.63	2.65	3.21	5	5	5	5	0.73	0.72	0.73	5	5	0.53	0.51	0	0.5
User 694	0.54	1.56	0.61	1.5	1.49	1.5	5	1.54	2.62	2.63	3.19	5	5	5	5	0.73	0.71	0.72	5	0.98	0.54	0.52	0.51	0.52
User 695	0.55	0.59	0.62	1.51	1.5	1.51	1.73	1.55	2.61	2.62	3.17	5	5	5	5	0.72	0.71	0.72	5	0.98	0.56	0.54	0.53	0.54
User 696	0.57	1.57	1.55	1.52	1.51	1.52	5	1.56	2.6	2.6	3.16	5	5	5	5	0.71	0.7	0.71	5	0.97	0.58	0.56	0.55	0.56
User 697	0.59	1.57	1.55	1.53	1.52	1.52	1.76	1.56	2.59	2.6	3.14	5	5	5	5	0.71	0.7	0.71	5	0.98	0.6	0.58	0.57	0.57
User 698	0.65	1.6	1.57	1.55	1.54	1.55	5	1.58	2.55	2.56	3.08	3.1	5	5	5	0.7	0.68	0.71	5	0.72	0.65	0.63	0.62	0.63
User 699	0.67	1.61	1.58	1.56	1.54	1.56	5	1.59	2.53	2.54	3.06	5	5	5	0.94	0.69	0.67	0.69	5	0.71	0.67	0.65	0.64	0.65
User 700	0.69	0.72	1.59	1.56	1.55	1.56	5	1.59	2.52	2.53	3.04	5	5	5	0.94	0.69	0.67	0.69	5	5	0.69	0.67	0.66	0.67
User 701	0.7	0.74	1.6	1.57	1.56	1.57	5	1.6	2.51	2.52	3.02	5	5	5	5	0.68	0.66	0.68	0.72	0.76	0.71	0.69	0.68	0.69
User 702	0.73	0.75	1.6	1.57	1.57	1.57	5	1.61	2.5	2.5	3	5	5	5	5	0.68	0.65	0.68	0.71	0.78	0.73	0.71	0.7	0.71
User 703	0.74	1.63	1.61	1.58	1.57	1.6	5	1.62	2.48	2.5	2.98	5	3.57	5	5	0.67	0.65	0.66	0.71	5	0.75	0.73	0.72	0.73
User 704	0.76	0.79	1.64	1.59	1.58	1.59	5	1.62	2.47	3.06	2.97	5	5	5	5	0.76	0.64	0.65	0.71	5	0.77	0.75	0.74	0.75
User 705	0.78	1.85	1.79	1.6	1.59	1.59	1.63	1.63	2.46	3.04	2.94	2.66	5	5	5	0.66	0.64	0.65	0.71	5	0.79	0.77	0.76	0.82
User 706	0.8	1.65	1.64	1.6	1.59	1.61	5	1.64	2.44	2.94	2.92	2.64	5	5	5	0.7	0.63	0.63	0.72	0.85	0.81	0.79	0.78	0.79
User 707	0.82	0.85	1.64	1.61	1.6	1.61	5	1.65	2.43	3.01	2.91	2.65	5	5	5	0.68	0.62	0.63	0.72	0.87	0.82	0.81	0.8	0.81
User 708	0.84	0.87	1.64	1.61	1.61	1.61	5	1.65	2.42	3	2.89	2.9	5	5	5	0.68	0.63	0.62	0.73	5	0.84	0.83	0.81	0.83
User 709	0.86	0.89	1.67	1.62	1.61	1.63	5	1.66	2.43	2.98	2.87	2.91	5	5	5	0.67	0.66	0.61	2.66	2.68	0.86	0.84	0.83	0.9
User 710	0.88	0.9	1.66	1.63	1.62	1.63	1.66	1.67	2.97	2.97	2.85	2.58	5	5	5	0.66	0.65	0.61	2.67	2.69	0.88	0.86	0.85	0.87
User 711	0.92	0.93	1.67	1.63	1.63	1.63	5	2.97	2.38	2.95	2.83	2.87	5	5	5	0.66	0.64	0.61	1.97	2.69	0.9	0.88	0.87	0.89
User 712	0.92	0.95	1.7	1.64	1.63	1.65	5	2.96	2.37	2.94	2.81	2.55	5	5	5	0.65	0.63	0.6	2.68	2.71	0.92	0.9	0.89	0.95
User 713	0.94	0.96	1.68	1.65	1.64	1.64	5	2.95	2.36	2.93	2.79	2.54	5	5	5	0.65	0.63	0.6	2.69	5	0.94	0.92	0.91	0.95
User 714	1.76	0.98	1.68	1.65	1.65	1.65	5	2.93	2.35	2.91	2.77	2.51	5	5	5	0.64	0.62	0.59	2.7	5	0.96	0.94	0.93	1
User 715	1.77	1	1.69	1.66	1.65	1.67	5	1.71	2.34	2.9	2.75	2.47	5	5	5	0.63	0.62	0.59	0.64	5	0.97	0.96	0.95	0.99
User 716	1.02	1.02	1.7	1.67	1.66	2.05	5	2.9	2.33	2.75	2.73	2.47	5	5	5	0.63	0.61	0.59	2.71	0.66	0.99	0.98	0.96	0.99
User 717	1.04	1.04	1.7	1.68	1.67	1.69	5	2.88	2.32	2.87	2.72	2.76	5	5	5	0.62	0.61	0.59	0.63	0.65	1.01	1	0.98	1.02
User 718	1.79	1.06	1.74	1.69	1.67	2.09	5	1.73	2.86	2.72	2.7	5	5	5	5	0.62	0.6	0.59	2.73	0.66	1.04	1.02	1	1.04
User 719	1.79	1.74	1.74	1.69	1.68	1.69	5	1.73	2.85	2.85	2.28	2.73	5	5	5	0.61	0.59	0.61	0.63	0.64	1.05	1.03	1.02	1.13
User 720	1.8	1.1	2.03	1.7	1.69	1.71	5	1.73	2.83	2.84	2.26	5	5	5	5	0.6	0.59	0.6	1.71	0.64	1.07	1.05	1.04	1.06
User 721	3.44	2.12	2.04	1.7	1.69	1.72	5	1.74	2.82	2.83	2.25	2.69	5	5	5	0.6	0.58	0.59	0.61	0.63	1.08	1.07	1.06	1.09
User 722	5	2.12	2.06	1.71	1.7	1.71	5	1.75	2.81	2.82	2.63	2.66	5	5	5	0.59	0.58	0.58	0.61	0.63	1.1	1.09	1.07	1.18
User 723	1.12	2.14	2.08	1.72	1.71	1.71	5	1.76	2.8	2.81	2.6	2.64	5	5	5	0.58	0.57	0.6	1.75	0.62	1.12	1.11	1.09	1.11
User 724	1.17	2.16	2.09	1.72	1.71	1.72	2.02	1.76	2.78	2.6	2.59	5	2.93	5	5	0.58	0.56	0.57	0.59	0.61	1.14	1.13	1.11	1.13
User 725	1.16	1.56	2.11	1.73	1.72	1.73	2.01	1.77	2.77	2.59	2.57	2.61	5	5	5	0.57	0.56	0.57	0.59	0.61	1.16	1.14	1.13	1.16
User 726	1.18	1.57	2.13	1.74	1.73	1.74	2.01	1.78	2.76	2.77	2.55	2.59	2.9	5	5	0.56	0.55	0.56	0.58	0.6	1.18	1.16	1.15	3.47
User 727	1.2	1.59	1.28	1.74	1.74	1.74	2	1.79	2.75	2.24	2.53	5	2.87	5	5	0.56	0.55	0.55	0.58	0.6	1.34	1.18	1.17	1.22
User 728	1.22	1.62	1.78	1.75	1.74	1.75	2.01	1.79	2.73	2.52	2.51	2.54	5	5	5	0.55	0.54	0.55	0.57	0.59	1.35	1.2	1.19	1.2
User 729	1.44	2.22	1.79	1.76	1.75	1.76	2.01	1.8	2.72	2.17	2.49	2.53	5	5	4.39	0.55	0.53	0.54	0.57	0.58	1.36	1.22	1.21	1.22
User 730	2.28	1.28	1.79	1.77	1.76	1.77	2.01	1.81	2.71	2.15	2.47	2.51	2.82	5	4.38	0.54	0.53	0.53	1.56	0.58	1.38	1.24	1.23	1.27
User 731	1.27	1.3	1.8	1.77	1.77	1.78	2.01	1.82	2.7	2.14	2.45	2.49	2.81	5	5	0.54	0.52	0.53	0.63	0.57	1.28	1.27	1.25	1.28
User 732	1.29	1.33	1.82	1.78	1.77	1.78	5	1.82	2.69	2.13	2.43	2.46	2.78	5	4.35	0.53	0.51	0.52	0.55	0.57	1.29	1.3	1.26	1.3
User 733	1.31	1.84	1.82	1.79	1.78	1.79	5	1.83	2.36	2.43	2.41	5	2.75	5	5	0.53	0.51	0.52	0.61	0.56	1.31	1.42	1.28	1.32
User 734	1.33	1.85	2.3	1.8	1.79	1.8	5	1.84	2.67	2.41	2.39	2.44	2.73	2.95	5	5	0.5	0.53	2.92	0.55	1.33	1.34	1.3	1.31
User 735	1.35	1.38	1.84	1.81	1.8	1.81	5	1.85	2.32	2.39	2.37	2.42	2.71	2.94	5	5	0	0.5	0.53	0.54	1.34	1.34	1.32	1.33
User 736	1.39	1.4	2.34	1.81	1.8	1.81	5	1.85	2.31	2.37	2.35	2.48	2.69	5	5	5	0	0	0.59	0.54	1.36	1.35	1.34	1.35
User 737	1.42	1.41	2.36	1.82	1.81	1.82	5	1.86	2.31	2.35	2.34	2.37	2.67	5	5	5	1.93	0	0.58	0.53	1.38	1.37	1.36	1.39
User 738	1.4	1.89	1.48	1.83	1.82	1.83	5	1.87	2.12	2.33	2.32	2.34	2.65	5	5	5	1.93	0	0.51	0.52	1.4	1.39	1.38	1.4
User 739	1.42	1.89	2.39	1.84	1.83	1.83	5	1.88	2.07	2.31	2.3	5	2.63	5	5	5	1.95	0	0.55	0.52	1.42	1.4	1.39	1.42
User 740	1.44	2.41	2.41	1.84	1.84	1.84	5	1.89	2.04	2.29	2.28	5	2.61	2.84	1.91	5	1.65	0	0.58	0.51	1.44	1.42	1.41	1.43
User 741	1.46	1.89	2.43	1.85	1.84	1.85	5	1.9	2.26	2.27	2.26	2.28	2.59	2.82	1.89	5	5	0	0.54	0.5	1.46	1.44	1.43	1.45
User 742	1.48	1.51	2.45	1.86	1.85	1.86	5	1.91	2.01	2.26	2.24	2.27	2.57	5	1.88	5	5	0	0.55	0.7	1.47	1.46	1.45	1.46
User 743	1.49	1.52	1.9	1.86	1.86	1.87	5	1.91	2	2.24	2.23	2.25	2.55	5	5	5	5	0	0	0.71	1.49	1.48	1.47	1.47
User 744	1.92	1.54	1.91	1.87	1.86	1.87	5	1.92	2.58	2.22	2.21	2.22	2.54	5	5	5	5	0	0.53	0.64	1.51	1.49	1.48	1.49
User 745	1.56	1.55	1.91	1.88	1.87	1.88	5	1.92	5	2.21	2.19	2.24	2.52	5	5	5	5	0	0.51	0.66	1.52	1.51	1.5	1.5
User 746	1.67	1.57	1.6	1.88	1.87	1.88	5	2.05	5	2.19	2.18	2.23	2.5	5	5	5	5	0	0.5	0.68	1.54	1.52	1.51	1.52
User 747	1.59	1.58	1.62	1.89	1.88	1.89	5	2.05	5	2.18	2.17	2.2	2.49	5	5	5	5	0	0.5	0.69	1.55	1.53	1.52	1.53
User 748	1.57	1.59	1.63	1.9	1.89	1.89	5	1.94	2.55	2.17	2.15	2.18	2.47	5	1.88	5	5	5	0.52	0.67	1.56	1.55	1.54	1.54
User 749	1.57	1.61	1.64	1.9	1.89	1.9	5	2.03	2.37	2.16	2.14	2.16	2.46	5	1.88	5	5	4.59	0	1.61	1.57	1.56	1.55	1.56
User 750	1.58	2.55	2.56	1.9	1.89	1.9	5	1.95	2.53	2.14	2.13	2.15	2.45	5	5	5	5	4.59	0	0.66	1.58	1.57	1.56	1.57
User 751	1.59	2.56	2.57	1.91	1.9	1.91	5	2.04	2.52	2.13	2.12	2.14	2.44	5	5	5	5	5	0	0.67	1.59	1.58	1.57	1.6
User 752	1.6	1.64	2.57	1.91	1.9	1.91	5	1.96	2.51	2.12	2.11	2.13	2.43	5	1.84	5	5	5	0	0.63	1.61	1.59	1.58	1.59
User 753	1.61	2.58	2.58	1.92	1.91	1.92	5	1.96	2.51	2.11	2.1	2.14	2.42	2.65	1.83	5	5	5	0	0.63	1.61	1.6	1.59	1.62
User 754	1.62	1.77	2.59	1.92	1.91	1.92	5	2.02	2.51	2.1	2.09	2.11	2.41	2.64	5	5	5	5	0	0.64	1.62	1.61	1.6	1.62
User 755	1.63	1.78	2.6	1.93	1.92	1.92	5	1.97	2.51	2.1	2.08	2.11	2.4	2.63	5	5	5	5	0	0.57	1.63	1.62	1.61	1.63
User 756	1.64	1.79	2.61	1.93	1.92	1.93	5	1.97	2.5	2.09	2.07	2.09	2.39	2.62	1.84	5	5	5	0	0.57	1.64	1.63	1.62	1.63
User 757	1.66	2.06	2.61	1.93	1.92	1.94	5	2.01	2.36	2.08	2.06	2.08	2.38	2.61	1.83	5	1.49	5	0	0.56	1.65	1.64	1.62	1.63
User 758	1.67	2.62	2.62	1.94	1.93	1.97	5	2.02	2.49	2.07	2.06	2.07	2.37	2.6	1.79	5	1.49	5	3.64	0.57	1.66	1.64	1.63	1.64
User 759	1.68	2.63	2.63	1.94	1.93	1.97	5	1.99	2.49	2.07	2.05	2.06	2.07	2.59	1.78	5	1.49	5	3.14	0.6	0.83	1.65	1.64	1.65
User 760	1.68	2.65	2.64	1.95	1.93	1.97	5	1.99	2.48	2.06	2.04	2.04	2.07	2.58	1.78	1.63	5	5	5	0.54	0.81	1.66	1.65	1.66
User 761	1.68	1.73	2.64	1.95	1.94	1.96	5	2.34	2.48	2.06	2.03	2.03	2.05	2.57	1.84	1.62	1.46	5	5	0.56	0.78	1.67	1.66	1.67
User 762	1.69	1.73	2.66	1.96	1.94	1.95	1.97	1.99	5	2.05	2.03	2.03	2.04	2.56	5	1.6	5	5	3.15	0.58	0.79	1.68	1.67	1.68
User 763	1.69	1.77	2.67	1.96	1.95	1.95	1.97	1.99	5	2.28	2.02	2.01	2.03	2.55	5	1.6	5	5	3.16	3.13	0.7	1.7	1.68	1.68
User 764	1.7	5	2.67	1.97	1.96	1.96	1.97	1.99	2.11	2.03	2	2	2.02	2.54	5	1.59	5	4.2	5	0.52	0.71	1.71	1.69	1.69
User 765	1.71	1.77	1.77	1.98	1.96	1.96	1.97	1.99	2.1	2.26	2	1.99	2	2.53	2.05	1.58	5	4.19	5	0	0.71	1.73	1.7	1.7
User 766	1.72	1.75	1.78	1.99	1.97	1.96	1.98	1.99	2.02	2.25	1.99	1.97	1.99	2.51	2.04	1.68	5	1.45	5	0	0.72	1.75	1.72	1.71
User 767	1.73	1.76	1.78	5	1.98	1.97	1.98	2.45	2.01	2.24	2.01	1.96	1.97	1.99	5	1.66	5	1.43	5	1.84	0.61	1.77	1.73	1.73
User 768	1.75	1.77	1.8	5	5	1.97	1.99	2.03	2.08	2.23	1.98	1.95	1.96	1.98	5	5	5	1.43	5	1.85	0.61	1.81	1.75	1.74
User 769	1.76	1.78	1.81	5	5	1.97	1.99	2.44	2	2.22	1.94	1.93	1.94	1.97	2.52	1.45	5	1.42	5	1.86	0.63	0.91	1.76	1.75
User 770	1.78	1.8	1.82	3.21	2.01	1.98	2.01	2	2.06	2.2	1.93	1.91	2.02	1.94	1.97	1.44	1.42	1.42	1.9	5	0.59	0.89	1.78	1.77
User 771	1.79	1.82	1.84	3.21	2.02	1.98	2.02	2.03	2.04	2.19	1.91	1.9	2	1.93	1.96	1.44	1.42	1.41	5	1.91	0.6	0.91	1.8	1.79
User 772	1.81	1.83	1.86	2.86	2.03	1.98	2.01	2.03	1.94	2.18	1.89	1.88	1.89	1.91	2.05	1.68	1.41	1.41	5	1.91	0.6	0.9	1.82	1.8
User 773	1.83	1.85	1.87	5	2.02	1.99	2	2.01	1.92	2.17	1.87	1.87	1.88	1.89	2.03	1.44	1.42	1.41	5	1.92	0.58	0.91	1.83	1.82
User 774	1.84	1.87	1.89	2.88	2.01	1.99	2.01	1.94	1.89	2.15	1.86	1.85	1.86	1.88	2.02	1.59	1.42	1.4	1.42	5	0.57	0.85	1.85	1.84
User 775	1.86	1.88	1.91	5	2.01	1.99	2.01	1.92	2.02	2.14	1.84	1.83	1.84	1.86	2.01	1.58	1.41	1.4	1.42	5	0.58	0.87	1.86	1.85
User 776	1.88	1.91	1.93	5	2	2	2.01	2.01	2.01	2.13	1.85	1.82	1.83	1.84	1.88	1.63	1.41	1.4	1.41	1.99	0.59	0.97	1.88	1.87
User 777	1.9	1.93	1.95	5	2.02	2	2.01	2	2.01	2.11	1.83	1.8	1.81	1.83	1.99	1.62	1.41	1.4	1.41	1.44	0.58	0.99	1.89	1.89
User 778	1.92	4.51	1.96	2.03	2.01	2	2.02	1.99	2.11	2.1	1.82	1.78	1.79	1.81	2.35	5	1.42	1.4	1.41	1.43	0.59	1.93	1.91	1.91
User 779	1.93	2.89	1.98	2.02	2.01	2	2.03	1.98	2.09	1.94	1.78	1.76	1.78	1.8	2.33	1.59	1.44	1.4	1.41	1.43	0.6	1.95	1.93	1.92
User 780	1.95	2.89	2.01	2.03	2.01	2.01	2.03	1.96	2.08	1.78	1.75	1.75	1.76	1.79	2.32	1.58	1.41	1.4	1.41	5	0.61	1.96	1.94	1.94
User 781	1.97	2.91	2.02	2.03	2.01	2.01	2.03	1.95	2.06	1.76	1.74	1.73	1.75	2.3	5	1.61	1.4	1.39	1.41	5	0.62	1.98	1.95	1.96
User 782	1.99	2.04	2.04	2.03	2.01	2.02	2.04	1.79	2.05	1.74	1.72	1.72	1.74	2.28	1.65	1.56	1.39	1.39	1.42	2.04	0.63	1.98	1.97	1.97
User 783	2.02	2.05	2.93	2.03	2.01	2.03	5	1.77	2.04	1.72	1.7	1.71	1.73	2.27	1.63	1.41	1.39	1.41	5	2.05	0.73	2	1.98	1.99
User 784	2.02	2.09	2.06	2.03	2.02	2.04	5	1.74	2.03	1.7	1.69	1.7	2.01	2.26	1.63	1.4	1.38	1.41	2.76	2.06	0.71	2.01	1.99	2.01
User 785	2.04	2.94	2.06	2.03	2.02	2.03	2.06	1.73	1.71	1.69	1.68	1.68	2	2.25	1.61	1.39	1.38	1.39	2.75	2.07	0.75	1.49	2.01	2.03
User 786	2.05	2.08	5	2.03	2.02	2.03	2.06	1.72	1.69	1.67	1.66	1.67	1.98	2.24	1.6	1.39	1.38	1.39	1.41	2.08	0.76	1.49	2.02	2.03
User 787	2.07	2.1	5	2.05	2.03	2.04	2.06	1.7	1.85	1.66	1.65	1.66	1.97	2.23	1.56	1.39	1.38	1.39	1.42	5	0.83	2.05	2.03	2.05
User 788	2.08	2.12	2.26	2.03	2.03	2.04	1.91	2	1.81	1.7	1.64	1.65	1.67	2.21	1.56	1.4	1.37	1.39	1.41	1.44	0.9	2.06	2.05	2.06
User 789	2.13	2.99	2.06	2.04	2.04	2.05	1.9	1.98	1.82	1.64	1.62	1.64	1.95	2.2	1.58	1.41	1.37	1.39	5	2.12	0.92	2.06	2.06	2.08
User 790	2.1	3.01	2.05	2.04	2.05	2.05	1.9	1.97	1.63	1.62	1.61	1.63	1.94	2.2	1.46	1.37	1.37	1.42	1.42	0.72	2.09	2.07	2.08	2.11
User 791	2.1	3.03	2.05	2.04	2.05	2.05	1.73	1.97	1.62	1.6	1.6	1.92	2.18	2.22	1.46	1.36	1.38	5	5	0.71	2.1	2.09	2.09	2.13
User 792	2.1	3.05	2.06	2.04	2.07	1.91	1.79	1.62	1.6	1.59	1.61	1.91	1.66	5	1.37	1.36	1.38	5	5	0.72	1.56	2.1	2.11	2.14
User 793	2.1	2.21	5	2.05	2.06	1.89	1.78	1.6	1.59	1.57	1.59	1.6	2.15	5	1.37	1.35	1.37	1.39	2.18	0.72	1.56	2.11	2.12	2.16
User 794	2.11	2.22	2.06	2.05	2.07	1.88	1.9	1.59	1.58	1.56	1.57	1.6	2.14	5	1.43	1.35	1.36	1.39	5	0.73	1.57	2.12	2.13	2.14
User 795	2.11	2.09	2.07	2.06	2.08	1.78	1.95	1.58	1.57	1.55	1.56	1.87	2.13	1.52	1.42	1.34	1.36	1.38	5	0.8	2.14	2.13	2.14	2.17
User 796	2.11	2.09	2.07	2.07	2.09	1.78	1.59	1.73	1.55	1.54	1.56	1.44	2.12	1.52	1.35	1.34	1.36	1.39	5	0.85	2.14	2.14	2.16	2.19
User 797	2.11	2.09	2.08	2.08	2.43	1.78	1.58	1.55	1.54	1.53	1.55	1.43	1.76	1.51	1.33	1.33	5	5	5	2.17	2.15	2.16	2.17	3.09
User 798	2.12	2.1	2.08	2.1	2.16	1.78	1.93	1.54	1.52	1.52	1.57	2.09	1.37	1.45	1.32	1.33	1.37	5	2.2	2.18	2.16	2.17	2.18	2.15
User 799	2.12	2.1	2.09	2.14	2.27	1.94	1.55	1.52	1.51	1.51	1.56	2.07	1.35	1.33	1.31	1.33	5	5	2.21	2.19	2.17	2.18	2.18	2.16
User 800	2.13	2.12	2.11	2.12	1.9	1.94	1.74	1.51	1.49	1.5	1.8	2.05	1.33	1.31	1.3	1.33	5	5	2.22	2.2	2.19	2.25	2.63	3.13
User 801	2.15	5	2.12	2.13	1.89	1.92	1.52	1.49	1.48	1.5	1.78	2.04	1.32	1.31	1.28	1.3	2.65	5	2.25	2.21	2.2	2.21	2.65	3.15
User 802	2.34	5	2.13	2.15	1.88	1.92	1.71	1.48	1.47	1.48	1.76	2.02	1.31	1.34	1.27	1.29	5	2.28	2.76	2.22	2.21	2.22	2.25	2.27
User 803	2.45	2.16	2.15	2.19	1.89	1.93	1.48	1.48	1.46	1.47	1.75	2.01	1.41	1.28	1.26	1.27	5	5	2.75	2.23	2.23	2.24	2.26	3.19
User 804	2.18	2.17	2.17	2.18	1.79	1.72	1.47	1.45	1.45	1.47	1.73	1.64	1.34	1.26	1.25	1.27	5	2.29	2.28	2.24	2.24	2.26	2.31	3.22
User 805	2.2	2.18	2.18	2.12	1.92	1.71	1.71	1.44	1.44	1.46	1.72	1.61	1.33	1.24	1.24	2.6	5	2.3	2.28	2.25	2.25	2.28	2.32	2.35
User 806	2.2	2.19	5	1.91	1.95	1.47	1.45	1.42	1.44	1.59	1.95	1.27	1.25	1.23	5	2.59	5	5	2.27	2.26	2.3	2.32	2.33	3.26
User 807	2.21	2.21	2.24	1.92	1.94	1.45	1.43	1.41	1.48	1.61	1.94	1.59	1.23	1.21	1.23	2.58	5	2.3	2.28	2.27	2.3	4.62	3.25	3.29
User 808	2.23	2.22	5	1.93	1.72	1.44	1.42	1.41	1.42	1.67	1.46	1.94	1.21	1.2	1.21	2.57	5	2.3	0.86	2.27	2.29	4.62	3.26	5
User 809	2.26	2.23	2.24	1.93	1.71	1.66	1.41	1.4	1.41	1.43	1.91	1.93	1.2	1.18	1.19	2.56	5	2.31	2.29	2.28	2.29	4.63	3.28	5
User 810	2.26	2.24	2.25	1.93	1.93	1.7	1.42	1.39	1.4	1.42	1.45	1.32	1.22	1.17	1.18	1.21	2.57	2.33	0.87	2.29	2.3	4.63	3.29	5
User 811	5	2.26	2.26	1.94	1.93	1.56	5	1.39	1.4	1.42	1.45	1.28	1.2	1.16	1.17	1.19	1.1	2.34	2.33	2.3	2.31	4.64	2.37	5
User 812	2.29	2.27	2.28	1.79	1.94	1.56	5	1.38	1.4	1.62	1.44	1.27	1.18	1.14	1.16	1.18	1.09	5	2.32	2.3	2.31	5	2.36	5
User 813	2.29	2.28	2.3	1.96	1.94	1.56	1.4	1.37	1.39	1.61	1.44	1.16	1.14	1.13	1.15	1.16	1.08	2.35	0.82	2.31	2.32	5	2.39	5
User 814	2.3	2.3	2.32	1.98	1.71	1.71	1.38	1.37	1.42	1.42	1.84	1.14	1.12	1.12	1.14	2.52	1.07	2.34	0.82	2.32	2.33	5	2.41	2.36
User 815	2.32	2.31	1.99	2	1.71	1.39	1.37	1.37	1.38	1.59	1.48	1.12	1.11	1.1	5	5	1.07	2.34	0.82	2.33	2.34	5	3.37	2.34
User 816	2.33	2.33	2	1.97	1.71	1.57	1.36	1.36	1.57	1.58	1.45	1.11	1.09	1.09	5	5	1.06	2.35	0.83	2.33	5	5	3.39	5
User 817	2.35	2.35	2.01	1.98	1.72	1.37	1.36	1.36	1.56	1.8	1.45	1.09	1.08	1.07	5	5	1.05	2.35	0.83	2.34	2.36	3.41	3.41	5
User 818	2.36	2.37	2.02	1.74	1.72	1.36	1.35	1.36	1.55	1.78	1.42	1.07	1.06	1.06	5	5	1.05	2.36	0.83	2.34	2.36	3.42	3.43	5
User 819	2.38	2.39	2.03	1.74	1.73	1.36	1.35	1.36	1.54	1.77	1.78	1.05	1.04	1.06	2.47	5	1.04	4.21	0.83	2.35	2.37	3.43	3.45	2.4
User 820	2.39	2.41	2.05	1.75	1.73	1.35	1.34	1.36	1.53	1.75	1.77	1.03	1.03	1.04	2.46	5	1.03	5	0.82	2.35	2.37	3.45	2.45	2.42
User 821	2.41	2.42	2.04	1.75	1.74	1.35	1.34	1.35	1.5	1.74	1.76	1.02	1.01	1.01	5	5	1.02	1.04	0.8	2.36	2.38	3.46	3.48	2.44
User 822	2.43	2.44	2.04	1.77	1.75	1.34	1.33	1.34	1.5	1.73	1.75	1	0.99	0.99	5	5	1.02	1.03	0.79	2.36	2.38	3.48	5	2.45
User 823	2.45	2.46	2.06	2.03	1.75	1.34	1.33	1.34	1.49	1.71	1.73	0.98	0.97	0.97	5	5	1.01	5	0.8	2.37	2.39	3.5	5	2.47
User 824	2.47	2.48	2.05	2.04	1.76	1.34	1.33	1.34	1.48	1.69	1.72	0.96	0.95	1.05	5	5	1	1.02	0.79	2.37	4.29	3.51	5	2.49
User 825	2.49	2.52	2.07	2.05	1.77	1.33	1.32	1.33	1.47	1.68	1.69	0.94	0.93	0.96	5	5	0.99	1.01	0.8	2.38	4.3	3.53	5	2.51
User 826	2.51	2.53	2	2.06	1.72	1.33	1.32	1.33	1.46	1.66	1.67	0.92	0.91	0.92	5	5	0.98	0.99	0.8	2.38	4.32	4.77	3.57	2.52
User 827	2.53	2.55	2.01	2.07	1.79	1.32	1.31	1.32	1.45	1.65	1.66	0.9	0.89	0.9	5	0.88	0.97	0.99	0.8	2.39	4.33	3.57	5	2.54
User 828	2.55	2.57	2.03	2.09	1.75	1.32	1.31	1.32	1.44	1.63	1.64	0.88	0.87	0.88	5	1.02	0.96	0.98	0.81	2.4	4.35	3.58	5	2.56
User 829	2.57	2.6	2.05	1.37	1.75	1.32	1.31	1.32	1.44	1.62	1.63	0.86	0.85	0.86	5	1	0.95	0.97	0.81	2.4	4.37	3.6	3.65	2.58
User 830	2.59	2.6	2.13	1.83	1.82	1.31	1.3	1.31	1.61	1.6	1.62	0.84	0.83	0.84	5	5	0.94	0.96	0.81	2.41	4.38	3.67	5	2.6
User 831	2.61	2.61	2.14	1.84	1.83	1.31	1.3	1.31	1.59	1.59	1.6	0.82	0.81	0.85	5	0.89	0.93	0.95	0.82	2.42	4.39	3.65	5	2.62
User 832	2.62	2.18	2.15	1.85	1.65	1.3	1.29	1.31	1.47	1.58	5	0.81	0.79	0.8	0.82	5	0.92	0.94	0.82	0.83	4.4	3.69	3.65	2.64
User 833	2.64	2.64	2.16	1.85	1.67	1.3	1.29	1.3	1.46	1.57	1.63	0.79	0.78	0.79	0.81	0.9	0.92	0.93	0.82	0.83	4.42	3.72	3.66	2.65
User 834	2.64	2.64	2.17	1.86	1.85	1.31	1.29	1.29	1.57	1.57	1.58	0.79	0.78	0.79	5	0.93	0.86	0.93	0.83	0.83	4.42	4.84	3.66	2.65
User 835	2.64	2.64	2.17	2.14	1.85	1.31	1.3	1.3	1.41	1.57	1.58	0.79	0.78	0.8	5	0.92	0.86	0.92	0.84	0.82	4.42	4.84	3.66	2.66
User 836	2.64	2.64	2.17	2.14	1.85	1.31	1.3	1.3	1.4	1.57	1.59	0.79	0.79	0.79	5	0.93	0.88	0.92	0.84	0.82	4.42	4.84	3.66	5
User 837	2.63	2.64	2.17	2.15	1.85	1.32	1.3	1.3	1.4	1.57	1.6	0.8	0.79	0.79	0.81	0.92	0.86	0.92	0.85	0.82	4.42	4.84	3.65	5
User 838	2.63	2.64	2.17	2.15	1.85	1.39	1.3	1.3	1.4	1.57	1.63	0.8	0.79	0.79	0.81	0.92	0.86	0.92	0.86	0.82	4.42	4.84	3.66	5
User 839	2.64	2.64	2.17	2.15	1.85	1.32	1.3	1.3	1.41	1.58	1.66	0.8	0.79	0.79	0.83	0.92	0.88	0.92	0.84	0.82	4.43	4.84	3.65	5
User 840	2.64	2.64	2.17	2.15	1.85	1.39	1.31	1.3	1.31	1.58	1.18	0.8	0.79	0.79	0.8	0.92	0.88	0.92	0.83	0.82	5	4.84	3.65	5
User 841	2.64	2.64	2.17	2.15	1.85	1.37	1.31	1.29	1.31	1.58	1.18	0.8	0.79	0.79	5	0.92	0.86	0.92	0.83	0.82	5	4.84	3.65	5
User 842	2.64	2.64	2.17	2.15	1.85	1.39	1.31	1.29	1.31	1.57	1.18	0.8	0.79	0.79	0.81	0.92	0.86	0.92	0.83	0.82	5	4.84	3.65	5
User 843	2.64	2.64	2.65	1.87	1.85	1.87	1.32	1.29	1.31	1.58	1.18	0.8	0.79	0.79	0.81	0.92	0.87	0.84	0.82	0.82	0.84	4.84	3.65	5
User 844	2.64	2.64	2.65	1.87	1.85	1.86	1.31	1.3	1.31	1.57	1.18	0.81	0.79	0.79	0.83	0.92	0.85	0.92	0.82	0.81	0.83	5	3.64	5
User 845	2.64	2.63	2.45	1.87	1.85	1.86	1.32	1.3	1.31	1.57	1.17	0.89	0.81	0.78	5	0.92	0.85	0.84	0.82	0.81	0.83	4.84	3.64	5
User 846	2.65	2.63	2.65	1.87	1.85	1.86	1.31	1.3	1.31	1.58	1.18	0.9	0.8	0.78	0.8	0.92	0.85	0.92	0.82	0.81	0.83	4.42	3.64	5
User 847	2.65	2.63	2.28	1.87	1.85	1.88	1.31	1.3	1.31	1.33	1.18	0.9	0.8	0.78	0.8	0.82	0.85	0.84	0.82	0.81	0.82	4.43	3.64	5
User 848	2.66	2.63	2.64	2.57	1.85	1.57	1.31	1.3	1.31	1.58	1.18	0.9	0.79	0.78	0.79	0.92	0.84	0.84	0.82	0.81	0.82	4.84	3.64	5
User 849	2.64	2.64	5	2.08	1.86	1.68	1.32	1.3	1.31	1.42	1.18	0.9	0.79	0.78	0.79	0.82	0.88	0.92	0.82	0.81	0.82	4.42	3.64	5
User 850	2.64	2.64	2.66	2.1	1.86	1.58	1.32	1.3	1.32	1.42	1.19	0.91	0.79	0.78	0.79	0.81	0.91	0.91	0.82	0.81	0.81	4.42	3.64	5
User 851	2.65	2.64	2.65	2.08	1.87	1.67	1.33	1.31	1.35	1.58	1.58	0.82	0.79	0.78	0.79	0.81	5	0.9	0.92	0.81	5	4.42	3.65	3.7
User 852	2.66	2.64	2.64	2.08	2.16	1.67	1.33	1.31	1.32	1.44	1.59	0.82	0.79	0.78	0.78	0.83	0.9	0.89	0.91	0.81	0.83	4.43	3.65	3.65
User 853	5	2.64	2.64	2.12	2.17	1.86	1.33	1.31	1.32	1.33	1.58	0.85	0.82	0.78	0.78	5	0.9	0.9	0.91	0.81	0.81	5	4.84	3.65
User 854	5	2.65	2.64	2.18	2.17	1.67	4.85	1.32	1.32	1.33	1.58	1.6	0.83	0.78	0.78	5	0.9	0.89	0.91	0.83	0.8	5	4.84	3.65
User 855	2.69	2.65	2.64	2.19	2.17	1.68	4.84	1.32	1.32	1.33	1.58	1.6	0.83	0.78	0.78	0.81	0.9	0.89	0.9	0.82	0.8	5	4.84	3.64
User 856	5	2.65	2.64	2.19	1.89	1.7	1.6	1.32	1.32	1.33	1.59	1.19	0.91	0.78	0.78	0.79	0.9	0.89	5	0.81	0.8	0.81	4.84	3.64
User 857	5	2.66	2.64	2.21	1.89	1.87	4.85	1.35	1.32	1.33	1.59	1.18	0.9	0.79	0.78	0.79	0.82	0.89	0.91	0.81	0.79	0.81	4.84	3.64
User 858	3.69	2.66	2.64	2.3	1.89	1.87	1.88	1.33	1.32	1.33	1.59	1.18	0.91	0.8	0.77	0.78	0.9	0.89	5	0.8	0.79	0.8	4.41	3.64
User 859	3.69	2.66	2.64	2.66	1.9	1.88	1.88	1.33	1.32	1.43	1.58	1.18	0.91	0.78	0.77	0.78	5	0.89	0.89	0.8	0.79	5	4.42	3.64
User 860	3.65	2.66	2.65	2.66	1.9	1.88	1.7	1.33	1.32	1.33	1.47	1.18	0.81	0.78	0.77	0.78	5	0.88	0.89	0.8	0.79	5	4.41	3.64
User 861	3.64	5	2.65	2.65	2.19	1.88	1.88	1.34	1.32	1.33	1.48	1.19	1.61	0.78	0.77	0.78	5	0.83	0.83	0.9	0.79	0.79	4.42	3.65
User 862	3.64	5	2.65	2.65	2.2	1.43	1.88	1.34	1.33	1.33	1.44	1.59	1.64	0.79	0.77	0.77	5	0.89	0.88	0.89	0.79	0.79	5	4.85
User 863	3.64	5	2.65	2.65	2.2	1.9	1.88	1.35	1.33	1.33	1.59	1.59	1.62	0.83	0.77	0.77	0.81	0.86	0.87	0.89	0.79	0.79	0.81	4.85
User 864	3.63	5	2.66	2.65	2.21	2.18	1.89	1.36	1.34	1.33	1.35	1.59	1.61	0.82	0.77	0.77	0.78	0.89	0.87	0.88	0.8	0.78	0.8	4.85
User 865	3.63	5	2.66	2.65	2.21	2.2	1.38	1.62	1.34	1.33	1.35	1.59	1.41	0.91	0.77	0.77	0.78	0.82	0.87	0.89	0.79	0.78	0.79	4.85
User 866	3.63	5	2.67	2.65	2.67	2.2	1.89	1.36	1.36	1.33	1.34	1.37	1.19	0.9	0.78	0.76	0.78	0.8	0.87	0.88	0.79	0.78	0.79	4.43
User 867	3.63	5	2.68	2.66	2.67	1.92	1.9	1.36	1.36	1.33	1.34	1.59	1.19	0.9	0.8	0.76	0.77	0.79	0.87	5	0.79	0.78	0.79	4.43
User 868	3.64	5	5	2.66	2.67	2.22	1.9	1.36	1.35	1.34	1.35	1.37	1.19	1.63	0.77	0.76	0.77	0.79	0.87	0.87	0.79	0.78	0.79	4.85
User 869	3.64	5	5	2.66	2.68	2.21	1.91	1.37	1.35	1.34	1.38	1.59	1.19	1.62	0.77	0.76	0.77	0.79	0.87	0.85	0.79	0.78	0.79	4.42
User 870	2.73	3.64	5	2.66	2.63	2.21	2.19	1.38	1.36	1.34	1.36	1.48	1.2	1.61	0.77	0.76	0.76	0.78	5	0.86	0.79	0.78	0.78	4.43
User 871	3.7	3.64	5	2.67	2.68	2.22	2.21	1.71	1.36	1.34	1.34	1.47	1.6	1.62	0.77	0.75	0.76	0.79	0.87	0.83	0.82	0.78	0.78	5
User 872	4.85	3.64	5	2.68	2.67	2.05	2.21	1.9	1.37	1.35	1.35	1.37	1.6	1.61	0.78	0.75	0.75	0.77	0.87	0.86	0.82	0.78	0.77	0.79
User 873	4.85	3.64	5	2.67	2.67	2.08	2.21	1.9	1.44	1.36	1.35	1.36	1.59	1.6	0.83	0.76	0.75	0.76	0.86	0.82	0.82	0.81	0.77	0.78
User 874	4.43	3.64	5	2.68	2.67	2.04	2.23	1.91	1.93	1.38	1.34	1.36	1.59	1.61	0.79	0.76	0.75	0.76	0.86	0.81	0.79	0.79	0.77	0.78
User 875	0.8	3.64	5	2.69	2.67	2.08	2.28	1.91	1.93	1.35	1.34	1.35	1.59	1.6	0.85	0.76	0.75	0.76	0.86	0.81	0.79	0.78	0.77	0.78
User 876	0.79	3.65	3.71	2.72	2.67	2.19	2.61	1.4	1.68	1.35	1.34	1.35	1.59	1.18	0.89	0.86	0.74	0.76	0.79	0.85	0.8	0.78	0.77	0.78
User 877	0.79	3.66	5	2.69	2.67	2.17	2.24	1.4	4.86	1.35	1.34	1.35	1.59	1.18	1.7	0.75	0.74	0.75	0.78	0.84	0.8	0.78	0.77	0.78
User 878	0.79	3.65	3.7	2.69	2.68	2.24	2.23	1.4	1.38	1.36	1.35	1.38	1.59	1.18	0.89	0.75	0.74	0.75	0.77	0.85	0.8	0.78	0.77	0.78
User 879	0.82	3.71	3.65	2.7	2.68	2.24	2.23	1.41	4.87	1.36	1.35	1.37	1.6	1.59	1.62	0.75	0.74	0.74	5	0.79	0.8	0.79	0.77	0.77
User 880	0.8	4.86	3.65	5	2.68	2.21	2.24	1.41	1.93	1.36	1.35	1.36	1.59	1.59	1.62	0.75	0.74	0.74	5	0.79	0.8	0.86	0.77	0.77
User 881	0.79	4.86	3.65	5	2.68	2.23	2.24	1.41	1.92	1.37	1.35	1.35	1.42	1.59	5	0.75	0.74	0.74	5	0.78	0.79	0.86	0.77	0.77
User 882	0.79	4.86	3.65	2.71	2.68	2.05	2.24	1.41	1.92	1.36	1.35	1.36	1.42	1.59	1.61	0.75	0.74	0.74	5	0.78	0.79	0.87	0.77	0.77
User 883	0.8	3.71	3.65	2.7	2.68	2.06	2.23	1.41	1.92	1.36	1.35	1.36	1.42	1.59	1.61	0.75	0.74	0.74	5	0.79	0.81	0.86	0.77	0.77
User 884	0.82	3.71	3.65	5	2.68	2.25	2.23	1.4	1.92	1.36	1.34	1.35	1.59	1.59	1.61	0.75	0.73	0.74	5	0.78	0.8	0.87	0.77	0.78
User 885	0.8	4.86	3.66	5	2.68	2.24	2.23	1.4	1.93	1.36	1.34	1.35	1.41	1.59	1.61	0.75	0.73	0.74	5	0.79	0.81	0.87	0.77	0.78
User 886	0.8	3.71	3.66	2.7	2.69	2.24	2.23	1.41	1.92	1.36	1.34	1.35	1.45	1.59	1.6	0.75	0.73	0.74	5	0.78	0.81	0.86	0.77	0.78
User 887	0.8	3.72	3.66	2.7	2.26	2.24	2.23	1.4	1.92	1.35	1.34	1.34	1.37	1.59	5	0.75	0.73	0.74	5	0.78	0.8	0.88	0.77	0.78
User 888	0.8	3.72	3.66	5	2.69	2.25	2.23	1.4	1.92	1.35	1.34	1.35	1.41	1.59	5	0.75	0.73	0.74	5	0.78	0.81	0.88	0.77	0.78
User 889	0.8	4.86	3.66	5	2.69	2.25	2.23	1.4	1.92	1.35	1.34	1.35	1.44	1.58	1.6	0.74	0.73	0.74	5	0.78	0.81	0.88	0.78	0.78
User 890	0.8	4.86	3.66	5	2.69	2.75	2.23	1.4	1.92	1.35	1.34	1.35	1.44	1.58	5	0.74	0.73	0.74	5	0.78	0.81	0.87	0.78	0.78
User 891	0.8	4.86	3.66	5	2.69	2.72	2.23	1.4	1.92	1.35	1.34	1.34	1.44	1.58	5	0.74	0.73	0.74	5	0.79	0.81	0.87	0.78	0.78
User 892	0.81	3.72	3.67	5	2.28	2.25	2.23	1.4	1.92	1.35	1.33	1.35	1.43	1.58	5	0.74	0.73	0.74	5	5	0.85	0.87	0.78	0.79
User 893	0.83	3.72	3.67	5	2.46	2.25	2.23	1.39	1.92	1.34	1.33	1.34	1.42	1.57	5	0.74	0.73	0.74	5	5	0.81	0.88	0.79	0.8
User 894	0.84	3.74	3.68	5	2.28	2.24	2.23	1.38	1.92	1.33	1.32	1.33	1.42	1.56	1.58	0.74	0.73	0.73	5	2.01	0.83	0.89	0.8	0.81
User 895	0.83	3.75	3.69	5	2.26	2.72	2.23	1.37	2.22	1.32	1.31	1.34	1.55	1.55	5	0.73	0.72	0.74	5	0.88	0.84	0.83	0.81	0.82
User 896	0.85	3.76	3.7	5	2.26	2.24	2.61	1.36	5	1.31	1.29	1.3	1.42	1.54	1.56	0.73	0.72	0.73	0.75	0.89	0.85	0.9	0.82	0.83
User 897	0.85	3.77	3.72	2.72	2.7	2.72	2.61	1.34	4.88	1.29	1.28	1.29	1.41	1.52	1.55	0.72	0.71	0.72	5	0.91	0.87	0.91	0.84	0.84
User 898	0.87	3.79	3.73	2.72	2.71	2.72	2.61	1.33	4.88	1.28	1.27	1.27	1.32	1.51	5	0.72	0.71	0.71	5	0.91	0.88	0.9	0.85	0.86
User 899	0.89	3.81	3.76	2.73	2.72	2.73	2.61	1.31	4.89	1.26	1.25	1.25	1.3	1.49	5	0.71	0.7	0.71	5	0.94	0.9	0.93	0.87	0.87
User 900	0.92	3.82	3.8	2.74	2.72	2.73	2.6	1.29	4.89	1.25	1.23	1.23	1.28	1.47	5	0.71	0.69	0.71	5	5	0.91	0.93	0.89	0.89
User 901	0.94	3.84	3.81	2.74	2.73	2.73	2.6	1.28	1.59	1.23	1.21	1.21	1.27	1.46	5	0.7	0.69	0.7	5	0.96	0.92	0.93	0.91	0.91
User 902	4.52	3.86	3.84	2.45	2.74	2.74	2.6	1.84	1.58	1.21	1.2	1.2	1.25	1.44	5	0.7	0.68	0.69	5	0.95	0.93	1.02	0.92	0.92
User 903	0.98	3.87	3.85	2.76	2.74	2.75	2.6	1.83	5	1.2	1.18	1.18	1.28	1.42	5	0.69	0.67	0.7	5	0.96	0.94	0.95	0.94	0.95
User 904	0.98	3.89	3.85	2.48	2.75	2.75	2.59	1.82	5	1.18	1.16	1.16	1.28	1.4	1.42	0.68	0.67	0.68	5	0.97	0.95	5	0.96	0.97
User 905	1	3.91	3.89	2.78	2.75	2.76	2.59	1.81	5	1.16	1.14	1.14	1.16	1.38	1.42	0.68	0.66	0.68	0.73	5	0.96	0.99	0.98	0.98
User 906	1.02	3.93	3.9	2.78	2.76	2.76	2.59	1.8	5	1.14	1.12	1.12	1.17	1.36	5	0.67	0.66	0.68	0.73	5	0.97	0.99	1	1
User 907	1.04	3.93	3.92	2.45	2.76	2.77	2.58	1.79	5	1.12	1.1	1.1	1.35	1.34	2.52	0.67	0.65	0.74	0.72	5	0.99	1.01	1.02	1.02
User 908	1.07	3.94	3.91	2.8	2.77	2.77	2.58	1.78	5	1.1	1.08	1.08	1.33	1.32	0.94	0.66	0.64	0.65	0.72	5	1	1.02	1.03	1.04
User 909	1.08	3.96	5	2.5	2.78	2.78	2.58	1.13	5	1.08	1.06	1.06	1.31	1.3	0.92	0.65	0.64	0.65	5	5	1.01	5	1.06	1.06
User 910	1.11	3.98	3.98	2.8	2.78	2.36	2.58	1.11	5	1.06	1.04	1.04	1.09	1.28	0.9	0.65	0.63	0.64	5	5	1.02	5	1.08	1.08
User 911	1.13	5	3.96	2.81	2.79	2.36	2.58	1.09	5	1.04	1.02	1.02	1.27	1.27	0.88	0.64	0.62	0.67	0.73	0.68	1.03	1.05	1.09	1.1
User 912	1.15	4.02	4.04	2.55	2.79	2.37	1.79	1.07	5	1.02	1	1	1.25	1.25	0.86	0.63	0.62	0.63	0.73	5	1.04	1.07	1.11	1.12
User 913	1.17	4.04	4	2.6	2.8	2.8	1.78	1.75	5	1	0.98	0.98	1.01	1.23	0.85	0.63	0.61	0.62	5	5	1.05	1.07	1.13	1.14
User 914	1.19	4.05	4.02	2.83	2.81	2.81	1.77	1.74	4.93	0.98	0.96	0.96	1.01	1.21	0.83	0.62	0.6	0.62	0.71	0.66	1.06	1.08	1.15	1.16
User 915	1.2	4.07	4.03	2.61	2.81	2.38	1.76	1.73	4.94	0.97	0.95	0.95	0.97	1.19	0.82	0.62	0.6	0.61	0.71	0.65	1.08	1.09	1.17	1.17
User 916	1.21	4.94	4.05	2.63	2.82	2.38	1.75	1.72	4.94	0.95	0.93	0.93	0.95	1.17	0.8	0.61	0.59	0.6	0.63	5	1.09	5	1.19	1.19
User 917	1.22	4.94	1.26	2.66	2.82	2.38	1.76	1.72	1.75	4.94	0.92	0.92	0.93	1.16	0.82	3.43	0.59	0.59	0.62	5	1.09	5	1.2	1.2
User 918	1.21	4.94	1.26	5	2.89	2.82	2.57	1.73	4.95	1.68	0.93	0.92	0.93	1.16	1.18	3.43	0.59	0.59	0.6	5	1.09	5	1.2	1.19
User 919	1.2	1.23	1.26	5	5	2.82	2.58	1.73	5	4.94	0.95	0.92	0.94	0.96	1.18	1.68	0.59	0.59	0.61	5	1.09	5	1.21	1.19
User 920	1.2	1.23	4.04	2.85	2.85	2.82	2.58	1.73	5	5	1.56	0.92	0.93	0.96	1.17	1.68	0.6	0.59	0.6	5	1.09	5	1.23	1.19
User 921	1.2	1.23	4.05	2.85	2.89	2.82	2.58	1.72	5	4.95	0.97	0.92	0.93	0.96	1.18	1.68	0.59	0.59	0.6	5	1.09	5	1.21	1.19
User 922	1.2	1.23	4.05	2.85	2.89	2.82	2.58	1.72	5	4.94	0.96	0.92	0.93	0.96	1.19	1.68	0.59	0.59	0.6	5	1.1	5	5	1.19
User 923	1.21	1.23	1.27	5	2.89	2.82	2.58	1.72	5	4.94	0.95	0.92	0.93	0.96	1.17	1.68	0.59	0.59	0.6	5	1.1	5	1.21	1.19
User 924	1.21	1.23	1.26	5	2.89	2.82	2.58	1.72	5	4.94	0.95	0.92	0.93	0.95	1.17	1.68	0.59	0.58	0.6	5	1.1	5	1.24	1.2
User 925	1.21	1.23	1.26	5	5	2.82	2.58	1.72	5	4.94	0.94	0.91	0.93	0.96	1.17	1.68	0.59	0.58	0.6	5	1.1	5	1.21	1.2
User 926	1.21	1.23	1.27	5	5	2.82	2.58	1.72	5	4.95	0.94	0.91	0.92	0.95	1.17	1.68	0.59	0.58	0.6	5	1.1	5	1.21	1.2
User 927	1.21	1.24	1.28	5	5	2.82	2.58	1.72	5	4.95	0.94	0.91	0.92	0.95	1.16	3.43	0.58	0.58	0.6	5	1.1	5	1.24	1.2
User 928	1.21	1.24	1.27	5	5	2.82	2.58	1.72	5	4.94	0.94	0.91	0.92	0.95	1.16	1.67	0.58	0.58	0.6	5	1.1	5	1.24	1.2
User 929	1.21	1.24	1.27	2.85	5	2.82	2.58	1.72	5	4.94	0.94	0.91	0.92	0.95	1.16	1.68	0.58	0.58	0.6	5	5	5	1.25	1.2
User 930	1.21	1.25	1.27	5	2.89	2.82	2.58	1.72	5	4.95	0.94	0.91	0.92	0.95	1.16	3.43	0.58	0.58	0.6	5	1.11	5	1.25	1.2
User 931	1.21	1.24	1.27	5	2.84	2.82	2.58	1.72	5	5	0.94	0.91	0.92	0.94	1.16	1.68	0.58	0.58	0.6	5	5	5	1.24	1.21
User 932	1.22	4.94	1.27	2.87	2.89	2.82	2.58	1.72	5	5	0.93	0.9	0.92	0.94	1.15	1.68	0.58	0.58	0.6	5	5	5	1.25	1.21
User 933	1.22	1.25	1.27	2.86	2.9	2.83	2.58	1.71	5	5	0.93	0.9	0.91	0.94	1.15	5	0.58	0.58	0.6	4.72	5	5	1.23	1.21
User 934	1.23	1.25	1.27	2.87	5	2.83	2.58	1.71	5	5	0.93	0.9	0.91	0.94	1.15	5	0.59	0.58	0.6	4.71	5	5	1.25	1.21
User 935	1.22	1.26	1.27	5	5	2.83	2.58	1.72	1.75	4.95	0.93	0.9	0.91	0.94	1.15	3.43	0.6	0.58	0.6	4.71	5	5	1.25	1.21
User 936	1.22	1.26	1.27	2.87	2.85	2.83	2.58	1.72	1.74	4.94	0.93	0.9	0.91	0.94	1.15	5	0.6	0.58	0.6	4.71	5	5	1.25	1.21
User 937	1.23	1.26	1.28	2.87	5	2.83	2.58	1.72	1.74	4.94	0.92	0.9	0.91	0.94	1.15	1.67	0.59	0.58	0.6	4.71	5	5	1.23	1.21
User 938	1.23	1.26	1.28	2.87	2.91	2.83	2.58	1.72	1.74	4.94	0.92	0.9	0.91	0.94	1.15	1.67	0.58	0.58	0.6	4.71	5	5	1.25	1.22
User 939	1.23	1.25	1.28	2.87	5	2.83	2.58	1.72	5	4.94	0.92	0.9	0.91	0.93	1.15	1.67	0.58	0.58	0.6	5	5	5	5	1.22
User 940	1.23	1.25	1.28	5	2.91	2.83	2.58	1.72	5	4.95	0.92	0.9	0.91	0.93	1.14	1.67	0.58	0.58	0.59	0.73	5	5	5	1.22
User 941	1.22	5	1.27	5	5	2.83	2.58	1.72	5	4.95	0.92	0.9	0.91	0.93	1.14	5	0.58	0.58	0.59	0.72	5	5	1.27	1.22
User 942	1.22	5	1.28	5	5	2.83	2.58	1.72	5	4.95	0.91	0.9	0.91	0.93	1.14	1.16	0.59	0.58	0.59	0.72	1.27	5	1.28	1.22
User 943	1.22	5	1.28	5	5	2.83	2.58	1.72	5	4.94	0.9	0.9	0.91	0.93	0.96	1.16	0.58	0.58	0.59	0.71	1.27	5	1.26	1.21
User 944	1.22	4.95	1.28	5	2.85	2.83	2.58	1.73	5	4.94	0.91	0.9	0.91	0.92	1.14	1.49	0.58	0.58	0.59	0.72	5	5	5	1.21
User 945	1.22	5	4.06	5	2.84	2.83	2.59	1.73	5	4.94	0.91	0.9	0.91	0.92	1.14	0.61	0.58	0.57	0.59	0.71	1.27	1.11	1.23	1.21
User 946	1.22	5	4.06	5	2.84	2.83	2.61	1.73	1.74	4.94	0.91	0.9	0.93	1.14	1.14	0.61	0.58	0.57	0.58	0.69	0.64	1.1	1.22	1.21
User 947	1.22	4.72	4.07	5	2.85	2.83	2.84	1.73	1.73	1.75	0.91	0.9	0.91	1.14	0.95	0.61	0.58	0.57	0.58	0.68	0.63	1.1	1.23	1.21
User 948	1.16	4.73	4.94	5	5	2.84	2.84	2.1	1.73	1.76	0.91	0.9	0.91	0.94	1.14	0.62	0.58	0.57	0.58	0.6	1.27	1.1	5	1.13
User 949	1.22	4.73	4.08	4.08	2.85	2.84	2.84	2.11	1.63	1.76	0.92	0.9	0.9	0.95	1.14	0.76	0.58	0.57	0.58	0.66	1.27	1.1	1.11	1.21
User 950	1.21	5	4.09	4.07	2.86	2.84	2.84	1.75	1.74	1.75	0.93	0.9	0.9	0.92	1.13	1.15	0.58	0.57	0.57	0.65	0.61	1.1	5	1.22
User 951	1.21	1.26	4.95	4.07	5	2.88	2.84	1.75	1.74	1.76	1.05	0.9	0.9	0.91	1.13	1.15	0.58	0.56	0.57	0.59	0.61	5	5	1.23
User 952	1.21	5	4.95	4.7	5	2.85	2.84	1.75	1.74	5	4.95	0.91	0.9	0.91	0.95	1.14	1.17	0.57	0.56	0.58	4.7	5	5	5
User 953	1.21	1.23	4.73	4.08	5	2.86	2.84	1.75	1.74	1.35	4.95	0.91	0.9	0.91	1.13	1.13	5	0.57	0.56	0.57	4.7	5	5	5
User 954	1.21	1.22	4.96	4.08	5	2.92	2.84	2.59	1.74	1.75	4.95	0.91	0.9	0.91	0.94	1.13	5	0.56	0.56	0.57	0.7	5	5	5
User 955	1.21	1.23	5	4.08	5	5	2.85	2.6	1.74	1.75	0.93	0.9	0.9	0.91	1.13	1.13	0.77	0.56	0.56	0.57	0.7	5	1.09	1.22
User 956	1.21	1.31	5	4.09	5	2.87	2.85	2.6	1.75	1.75	4.96	0.9	0.9	0.9	0.94	1.13	0.75	0.56	0.55	0.56	0.67	5	1.09	1.22
User 957	1.21	1.31	5	4.09	5	2.87	2.85	2.6	1.77	1.58	4.95	0.91	0.9	0.94	1.02	1.13	0.75	0.56	0.55	0.56	0.67	1.28	1.09	1.23
User 958	1.22	5	5	4.13	5	2.88	2.86	2.72	1.77	1.75	4.96	0.91	0.9	0.9	1.01	1.13	0.75	0.56	0.55	0.57	0.64	1.28	1.09	5
User 959	1.22	1.22	5	4.12	5	2.89	2.86	2.86	2.61	1.75	4.96	0.91	0.9	0.9	0.98	1.12	0.75	0.56	0.55	0.56	0.58	4.7	1.09	5
User 960	1.22	1.22	5	4.12	4.1	5	2.87	2.42	2.13	1.75	1.76	0.92	0.9	0.9	0.92	1.12	0.75	0.56	0.55	0.55	0.58	4.7	1.09	5
User 961	1.28	1.22	5	4.97	1.29	5	5	2.86	1.77	1.75	5	0.93	0.93	0.89	0.91	0.93	0.96	3.15	0.54	0.54	0.57	4.7	5	5
User 962	1.23	1.22	5	1.26	1.28	3.14	5	2.86	1.77	1.75	5	1.06	0.91	0.89	0.9	0.93	1.12	0.57	0.55	0.54	0.56	0.7	5	2.51
User 963	1.23	1.22	1.23	4.73	4.09	2.73	2.89	2.86	2.62	1.76	5	0.93	0.9	0.89	0.9	0.93	1.12	0.57	0.55	0.54	0.55	0.7	5	1.09
User 964	1.22	1.22	1.23	4.74	4.14	5	2.88	2.86	2.62	3.76	5	0.92	0.9	0.89	0.9	0.92	0.95	0.57	0.55	0.54	0.55	5	5	1.09
User 965	1.23	1.22	1.32	4.74	5	2.91	2.88	2.87	2.62	1.77	1.76	0.92	0.9	0.89	0.9	0.93	0.94	0.57	0.54	0.53	0.54	0.65	5	1.08
User 966	1.23	1.22	1.31	4.74	5	5	2.9	2.87	2.62	2.14	1.56	0.93	0.91	0.89	0.92	0.99	1.11	0.73	0.54	0.53	0.54	0.66	5	1.08
User 967	1.23	1.22	1.31	4.74	5	4.7	2.91	2.87	2.63	2.62	1.76	0.94	0.91	0.89	0.9	0.99	1.11	0.73	0.54	0.53	0.54	0.63	1.29	1.08
User 968	1.24	1.23	1.23	4.74	5	4.69	5	2.88	2.63	2.62	1.76	4.97	0.94	0.89	0.89	0.92	1.11	0.73	0.54	0.53	0.54	0.67	0.58	5
User 969	5	1.26	1.23	1.25	5	4.17	5	2.88	2.88	1.77	1.76	1.78	5	0.89	0.89	0.91	1.11	0.72	0.55	0.53	0.54	0.56	0.57	0.61
User 970	0.63	5	1.23	1.24	4.75	4.14	5	2.89	2.88	1.77	1.76	1.78	1.09	0.9	0.89	0.9	1.1	0.73	3.43	0.52	0.53	0.55	0.57	0.6
User 971	0.63	5	1.22	1.24	4.75	4.11	5	2.95	2.89	1.79	1.76	5	1.08	0.95	0.89	0.9	0.92	1.11	1.15	0.53	0.52	0.54	0.57	0.6
User 972	1.27	1.25	1.22	1.23	4.75	4.11	5	2.91	2.88	1.79	1.77	5	5	0.9	0.88	0.9	0.92	1.1	5	0.53	0.52	0.53	0.57	0.59
User 973	0.61	1.24	1.23	1.23	4.76	4.11	3	2.9	2.89	2.63	1.77	5	0.92	0.89	0.88	0.89	0.92	1.1	5	0.53	0.52	0.53	0.57	5
User 974	1.08	1.24	1.23	1.24	4.75	4.11	5	2.89	2.89	2.63	1.77	1.77	5	0.89	0.88	0.89	0.92	1.1	0.72	0.53	0.52	0.53	0.57	0.58
User 975	1.08	1.24	1.23	1.25	4.76	4.14	5	2.9	2.89	2.9	1.77	1.56	4.98	0.9	0.88	0.91	0.91	0.96	0.71	0.53	0.52	0.53	0.55	1.29
User 976	1.08	1.25	1.23	5	4.76	4.12	4.71	2.91	2.89	2.9	2.15	1.56	1.79	0.9	0.88	0.9	0.91	1.09	0.71	0.53	0.52	0.52	0.59	1.29
User 977	5	5	1.23	1.24	4.76	4.12	4.12	2.91	2.89	2.89	2.63	1.57	1.79	0.9	0.88	0.88	0.91	1.09	0.71	0.53	0.51	0.53	0.59	0.57
User 978	0.6	5	1.24	1.24	4.76	4.14	4.12	2.91	2.9	2.89	2.63	1.65	4.98	5	0.88	0.88	0.91	0.93	0.71	0.54	0.51	0.52	0.55	4.71
User 979	0.59	5	1.25	1.24	4.77	4.19	4.16	5	2.9	2.9	1.78	1.73	1.78	5	0.88	0.88	0.89	0.91	1.1	3.43	0.51	0.51	0.53	5
User 980	0.58	5	5	1.24	1.25	4.77	4.13	5	2.91	2.9	2.64	1.73	1.33	5	5	0.87	0.89	0.91	1.09	1.13	0.5	0.51	0.52	4.72
User 981	5	5	5	1.24	1.25	4.77	4.14	3.79	2.92	2.9	1.79	1.76	1.79	4.98	5	0.87	0.88	0.9	1.08	5	0.51	0.51	0.52	0.65
User 982	1.29	5	1.25	1.24	1.25	4.77	4.14	2.93	2.92	2.9	2.64	1.77	1.66	4.99	0.88	0.87	0.88	0.9	1.08	0.71	0.51	0.51	0.51	0.65
User 983	0.57	5	1.25	1.24	5	1.28	4.14	5	2.92	2.9	2.64	1.77	1.77	5	0.88	0.87	0.88	0.9	1.08	0.7	0.51	0.5	0.51	0.54
User 984	0.57	5	1.25	1.24	5	1.27	4.98	5	2.92	2.9	2.64	1.77	1.77	4.98	0.88	0.87	0.88	0.89	1.08	0.7	0.51	0.51	0.51	0.54
User 985	0.57	5	1.25	1.24	1.27	1.27	4.98	5	2.92	2.9	2.64	1.77	1.77	5	0.88	0.87	0.88	0.9	1.08	0.7	0.51	0.51	0.51	0.55
User 986	0.57	5	1.25	1.24	1.27	1.27	4.98	5	5	2.9	2.64	1.77	1.77	5	0.88	0.87	0.88	0.9	1.08	0.7	0.51	0.51	0.51	0.55
User 987	0.57	5	1.25	1.24	1.26	1.27	4.98	5	2.93	2.9	2.64	1.77	1.77	4.98	0.88	0.87	0.88	0.9	1.08	0.7	0.51	0.5	0.51	0.54
User 988	0.57	1.09	1.26	1.24	1.26	1.28	4.98	5	2.92	2.9	2.64	1.77	1.57	4.98	0.88	0.87	0.88	0.9	1.08	0.69	0.51	0.5	0.51	0.54
User 989	0.56	5	5	1.24	1.26	4.77	4.78	5	2.92	2.9	2.65	1.77	1.57	4.98	0.88	0.87	0.88	1.07	1.07	0.69	0.51	0.5	0.51	0.53
User 990	0.55	5	5	1.24	5	4.77	4.79	4.74	5	2.9	3.07	1.78	1.57	1.79	0.88	0.87	0.87	0.95	1.07	0.69	0.51	0.5	0.51	0.53
User 991	0.55	0.6	1.27	1.25	1.27	4.77	4.78	4.15	5	2.91	2.92	1.78	1.57	1.79	0.89	0.87	0.87	0.9	1.07	0.69	0.52	0	0.52	0.59
User 992	0.54	0.59	1.27	1.25	1.26	4.78	4.78	4.16	2.93	2.91	2.91	2.16	1.65	1.79	0.89	0.87	0.87	0.89	0.92	0.69	0.52	0	0.52	0.59
User 993	0.54	0.59	5	1.26	1.25	4.78	4.21	4.72	5	2.91	2.91	2.17	1.65	4.99	0.89	0.87	0.87	0.88	0.91	0.69	0.53	0	0.51	0.59
User 994	0.54	0.58	5	1.28	1.25	4.78	4.78	4.21	5	2.93	2.91	2.17	1.66	1.78	0.9	0.87	0.86	0.87	0.9	0.71	1.44	0	0.5	0.57
User 995	0.54	0.58	5	1.28	1.25	1.27	4.78	4.16	5	5	2.91	1.78	1.74	1.78	5	0.88	0.86	0.87	0.9	0.54	3.41	0	0.5	0.55
User 996	0.53	0.57	5	1.27	1.25	1.28	4.78	1.32	5	5	2.91	1.78	1.75	1.78	5	0.89	0.86	0.87	0.89	0.54	3.33	0.5	0	0.55
User 997	0.64	0.58	5	1.27	1.25	1.27	1.29	1.32	5	5	2.91	1.78	1.75	5	5	0.91	0.86	0.87	0.89	0.92	1.46	0.5	0	0.51
User 998	0.64	0.57	5	1.27	1.25	1.27	1.29	1.32	5	5	2.9	1.78	1.75	5	5	0.91	0.86	0.87	0.89	0.92	3.33	0.51	0.5	0.52
User 999	0.64	0.58	5	1.27	1.26	1.28	4.78	1.32	5	5	2.9	1.78	1.75	1.77	5	0.88	0.85	0.87	0.89	0.55	3.34	0.51	0.5	0.52
User 1000	0.65	0.58	5	1.27	1.26	1.27	4.77	1.33	5	2.98	2.9	1.77	1.74	1.77	5	0.9	0.85	0.86	0.89	0.91	3.42	0.51	0.51	0.53
User 1001	0.55	0.59	5	1.28	1.26	1.28	4.77	4.15	5	5	2.89	1.76	1.73	1.76	5	5	0.85	0.86	0.88	0.57	1.45	0.52	0.52	0.53
User 1002	0.68	0.6	5	1.32	1.27	1.28	4.76	1.33	5	2.95	2.88	1.75	1.72	1.74	5	0.87	0.84	0.86	0.88	0.57	0.57	0.54	0.53	0.55
User 1003	0.7	0.61	5	1.31	1.27	1.29	4.76	1.34	5	5	2.87	1.73	1.71	1.73	5	0.86	0.84	0.85	0.87	0.58	0.58	0.56	0.54	0.56
User 1004	0.7	0.63	5	1.31	1.28	1.29	4.75	1.35	5	2.93	2.85	1.72	1.69	1.72	0.96	0.85	0.83	0.84	0.87	0.9	0.56	0.56	0.55	0.57
User 1005	0.6	5	5	1.31	1.29	1.3	4.74	1.35	5	2.93	2.84	1.7	1.68	1.7	5	0.85	0.82	0.84	0.86	0.89	0.58	0.59	0.57	0.59
User 1006	0.62	5	5	1.31	1.29	1.31	4.74	1.36	5	2.91	2.83	1.69	1.66	1.69	0.98	0.84	0.82	0.83	0.85	0.88	0.59	0.61	0.58	0.64
User 1007	0.76	5	5	5	1.3	1.32	1.35	1.37	5	2.9	2.81	1.67	1.64	1.67	5	0.83	0.81	0.82	0.84	0.87	0.61	0.6	0.6	0.62
User 1008	0.78	5	5	5	1.31	1.33	1.35	1.38	5	2.88	2.8	1.65	1.63	1.65	5	0.87	0.8	0.81	0.84	0.87	0.62	0.71	0.61	0.63
User 1009	0.8	5	5	1.34	1.32	1.33	1.35	1.38	5	2.86	2.32	1.63	1.61	5	0.95	0.83	0.79	0.8	0.82	0.86	0.64	1.49	0.63	0.64
User 1010	0.82	5	5	5	1.33	1.34	1.36	1.39	5	2.85	2.77	1.61	1.59	5	0.89	0.8	0.78	0.79	0.82	0.85	0.66	1.5	0.64	0.66
User 1011	0.7	0.75	5	1.36	1.34	1.35	1.37	1.4	5	2.83	2.28	1.59	1.57	5	0.92	0.79	0.77	0.79	0.81	0.71	0.68	1.51	0.66	0.68
User 1012	0.86	1.28	5	1.36	1.35	1.35	1.38	1.42	5	5	2.26	1.57	1.56	5	0.87	0.8	0.76	0.77	0.8	0.83	0.69	0.68	0.67	0.7
User 1013	0.88	1.29	5	1.39	1.35	1.36	4.88	4.09	5	2.8	2.25	1.56	1.54	5	0.87	0.77	0.76	0.77	0.79	0.82	0.71	0.7	0.69	0.77
User 1014	0.95	0.79	5	1.37	1.36	1.37	5	4.13	5	2.79	2.22	1.91	1.52	5	0.85	0.76	0.75	0.76	0.78	0.81	0.73	0.71	0.7	0.8
User 1015	0.97	0.81	5	1.39	1.37	1.38	5	4.13	5	2.77	2.21	1.53	1.5	5	0.84	0.75	0.74	0.75	0.77	0.81	0.74	0.73	0.72	0.74
User 1016	0.94	0.83	5	1.38	1.38	5	5	4.12	5	2.76	2.19	1.5	1.48	5	0.82	0.76	0.73	0.74	0.77	0.79	0.76	0.75	0.74	0.76
User 1017	1	0.85	5	1.39	1.38	5	5	4.12	5	2.75	2.18	1.48	1.47	5	0.82	0.73	0.72	0.74	0.76	0.82	0.77	1.57	0.75	0.77
User 1018	0.95	1.45	5	1.4	1.39	1.41	5	4.11	5	2.75	2.17	1.48	1.46	5	5	0.73	0.72	0.73	0.75	0.78	0.78	0.77	0.76	0.77
User 1019	0.95	5	1.36	1.4	1.39	1.41	5	4.09	5	2.75	2.64	2.21	1.46	5	0.86	0.72	0.71	0.72	0.75	1.14	0.78	0.77	0.76	0.77
User 1020	0.79	1.45	1.36	1.4	1.39	5	5	4.08	5	2.75	2.65	2.21	1.46	5	5	0.73	0.72	0.72	0.75	1.14	0.78	0.77	0.76	0.77
User 1021	0.79	1.37	1.36	1.4	1.39	5	5	4.08	5	2.75	5	2.21	1.46	5	5	0.73	0.72	0.72	0.75	1.14	0.78	0.77	0.75	0.77
User 1022	0.8	1.44	1.36	1.4	1.39	5	5	4.09	5	2.75	2.65	2.21	1.46	5	5	0.73	0.72	0.72	0.75	1.14	0.78	0.77	0.76	0.77
User 1023	0.79	1.37	1.36	1.4	1.39	5	5	4.09	5	2.75	2.64	2.2	1.46	5	5	0.72	0.71	0.72	0.74	1.14	0.78	0.77	0.76	0.77
User 1024	0.8	1.44	1.37	1.4	1.39	5	5	4.08	5	2.74	5	2.2	1.46	5	5	0.72	0.71	0.72	0.74	1.14	0.79	0.77	0.76	0.77
User 1025	0.8	1.37	1.37	1.39	1.39	5	5	4.09	5	2.74	2.65	2.21	1.46	5	5	0.72	0.71	0.72	0.75	1.14	0.79	0.77	0.76	0.77
User 1026	0.8	1.37	1.37	1.4	1.39	5	5	4.08	5	2.74	2.65	2.2	1.46	5	5	0.72	0.71	0.72	0.74	1.14	0.79	0.77	0.76	0.77
User 1027	0.8	1.37	1.37	1.4	1.39	5	5	4.08	5	2.74	2.64	2.2	1.45	5	5	0.72	0.71	0.72	0.74	1.14	0.79	0.77	0.76	0.77
User 1028	0.8	1.38	1.37	1.4	1.39	5	5	4.08	5	2.74	2.65	2.2	1.45	5	5	0.72	0.71	0.72	0.74	1.14	0.79	0.77	0.76	0.77
User 1029	0.8	1.38	1.37	1.4	1.39	5	5	4.09	5	2.74	2.64	2.2	1.45	5	0.92	0.72	0.71	0.72	0.74	1.14	0.79	0.78	0.77	0.77
User 1030	0.8	1.38	1.37	1.4	1.4	5	5	4.06	5	2.74	5	2.2	1.45	5	0.92	0.72	0.71	0.72	0.74	0.78	0.8	0.78	0.77	0.78
User 1031	0.8	1.38	1.37	1.41	1.4	5	5	4.06	5	2.74	2.64	2.2	1.45	5	0.91	0.72	0.71	0.72	0.74	1.15	0.8	0.78	0.77	0.78
User 1032	0.81	1.38	1.38	1.4	1.4	5	5	4.06	5	2.74	5	2.19	1.45	5	0.91	0.72	0.71	0.72	0.74	1.14	0.8	0.78	0.77	0.78
User 1033	0.81	1.39	1.38	1.4	1.4	5	5	4.08	5	2.73	2.64	2.19	1.44	5	0.91	0.72	0.71	0.71	0.74	1.15	0.8	0.78	0.77	0.78
User 1034	0.81	1.39	1.38	1.4	1.4	5	5	4.06	5	2.73	2.63	2.18	1.44	1.45	5	0.72	0.71	0.71	0.74	0.77	0.81	0.79	0.78	0.79
User 1035	0.82	1.4	1.39	1.41	1.4	5	5	4.08	5	2.72	5	2.17	1.43	1.43	5	0.71	0.7	0.71	0.73	1.15	0.81	0.8	0.79	0.8
User 1036	0.83	1.41	1.4	1.42	1.41	5	5	4.05	5	2.71	2.61	2.16	1.42	1.42	5	0.71	0.7	0.7	0.73	1.16	0.83	0.81	0.8	0.81
User 1037	0.84	1.41	1.41	1.42	1.41	5	5	4.07	5	2.7	5	2.15	1.41	1.41	5	0.7	0.69	0.7	0.72	1.17	0.84	0.82	0.81	0.82
User 1038	0.85	1.43	1.42	1.43	1.42	5	5	4.06	5	2.69	2.29	2.14	1.39	5	5	0.7	0.69	0.69	0.72	1.01	0.86	0.84	0.83	0.84
User 1039	0.87	1.44	1.44	1.44	1.43	5	5	4.06	5	2.68	2.27	2.12	1.38	1.39	5	0.69	0.68	0.69	0.71	0.74	0.87	0.85	0.84	0.85
User 1040	0.88	1.45	1.45	1.45	1.44	5	5	5	5	2.67	2.25	2.22	1.36	1.36	5	0.68	0.67	0.68	0.92	0.73	0.88	0.87	0.86	0.86
User 1041	0.9	1.47	1.47	1.49	1.44	5	5	5	5	5	2.24	2.2	1.34	1.34	5	0.68	0.66	0.67	0.79	0.72	0.9	0.89	0.87	0.88
User 1042	0.92	1.49	1.49	1.51	1.45	5	5	4.02	5	5	2.21	2.18	1.33	1.33	5	0.67	0.66	0.66	0.82	0.72	0.92	0.91	0.89	0.9
User 1043	0.94	1.5	1.5	1.52	1.47	5	5	4.01	5	5	2.2	2.16	1.3	1.3	0.82	0.66	0.65	0.66	0.82	0.71	0.94	0.92	0.91	0.92
User 1044	0.96	1.52	1.52	1.55	1.52	5	5	4.01	5	2.62	2.17	1.94	1.29	1.28	5	0.65	0.64	0.65	0.76	0.7	0.96	0.94	0.93	0.96
User 1045	0.98	1.54	1.54	1.56	1.53	5	5	4	5	5	2.03	1.91	1.28	1.26	5	0.64	0.63	0.64	0.8	0.69	0.98	0.96	0.95	0.97
User 1046	1	1.56	1.56	1.57	1.54	5	5	3.99	5	5	1.96	1.9	1.59	1.25	5	0.63	0.63	0.63	1.61	0.68	1	0.98	0.97	0.98
User 1047	1.01	1.57	1.57	1.59	1.56	3.09	5	3.99	5	5	1.94	1.96	1.57	1.23	5	0.63	0.62	0.63	0.65	0.68	1.01	1	0.98	1.01
User 1048	1.03	1.59	1.59	1.61	1.56	5	5	3.99	5	5	1.92	1.86	1.56	1.21	5	0.62	0.61	0.62	0.64	0.67	1.03	1.02	1	1.02
User 1049	1.05	1.61	1.61	1.63	1.57	5	5	3.98	5	5	1.9	1.83	1.54	1.19	5	0.61	0.6	0.61	1.65	0.66	1.05	1.04	1.02	1.11
User 1050	1.07	1.62	1.62	1.64	3.09	5	5	3.98	5	5	1.89	1.82	1.52	1.17	5	0.6	0.6	0.6	0.63	0.65	1.07	1.05	1.04	1.06
User 1051	1.35	1.64	1.64	1.66	1.6	5	4.68	5	5	5	1.87	1.8	1.5	1.15	4.68	0.6	0.59	0.6	0.62	0.65	1.09	1.07	1.05	1.08
User 1052	1.1	1.65	1.65	1.68	3.1	5	4.67	5	5	5	1.85	1.78	1.48	1.13	5	0.59	0.58	0.59	0.73	0.64	1.1	1.09	1.07	1.11
User 1053	1.11	1.67	1.67	1.69	3.11	5	5	5	5	5	1.83	1.76	1.47	1.12	5	0.58	0.58	0.58	0.61	0.63	1.12	1.11	1.09	1.17
User 1054	1.13	1.68	1.69	1.7	3.12	5	5	5	5	5	1.82	1.75	1.45	1.1	5	0.58	0.57	0.58	0.71	0.62	1.14	1.12	1.1	1.19
User 1055	1.15	1.7	1.7	1.72	3.12	5	5	5	5	5	1.8	1.73	1.43	1.08	5	0.57	0.56	0.57	0.68	0.62	1.15	1.14	1.12	5
User 1056	1.17	1.72	1.72	1.73	3.13	5	5	5	5	5	1.79	1.71	1.42	1.06	5	0.57	0.56	0.56	0.59	0.61	1.18	1.16	1.14	1.24
User 1057	1.37	1.73	1.73	5	3.14	5	5	4.01	5	5	1.77	1.69	1.4	1.05	0.73	0.56	0.55	0.56	0.58	0.61	1.19	1.17	1.15	1.19
User 1058	1.39	1.75	1.75	1.77	3.14	4.42	5	3.96	5	5	1.75	1.67	1.39	1.03	0.72	0.56	0.54	0.55	0.58	0.6	1.2	1.19	1.17	1.21
User 1059	1.28	1.77	1.76	1.78	3.15	4.41	3.05	4.01	5	5	1.73	1.66	1.37	1.01	5	0.55	0.53	0.54	0.57	0.59	1.2	1.21	1.19	1.23
User 1060	1.42	1.78	1.78	1.8	3.16	5	5	3.95	5	5	1.72	1.74	1.01	0.99	5	0.54	0.53	0.54	0.65	0.58	1.02	1.23	1.21	1.23
User 1061	1.27	1.8	1.8	1.82	3.16	4.39	5	5	5	5	1.7	1.72	0.99	0.96	0.69	0.54	0.52	0.53	0.62	0.58	1.03	1.25	1.23	1.25
User 1062	1.3	1.82	1.81	1.83	3.17	4.39	5	5	5	5	1.68	1.7	0.97	0.96	0.71	0.53	0.52	0.52	0.61	0.57	1.03	1.27	1.24	1.26
User 1063	1.45	1.83	1.83	1.85	3.18	4.38	4.58	5	5	5	1.67	1.71	0.96	0.94	0.69	0.53	0.51	0.52	0.64	0.56	1.04	1.28	1.26	1.28
User 1064	1.31	1.85	1.84	1.86	3.18	4.38	4.57	5	5	5	1.65	1.57	0.95	0.93	0.68	0.52	0.51	0.51	0.6	0.56	1.05	1.3	1.28	1.28
User 1065	1.32	1.86	1.86	1.87	3.19	5	4.56	5	5	5	1.64	1.56	1.27	0.91	0.65	0.52	0.5	0.52	0.53	5	1.06	1.32	1.29	1.3
User 1066	1.31	5	1.86	1.87	3.2	4.36	5	5	5	5	1.63	1.55	1.29	0.9	0.69	0.54	0	0	0.51	0.54	1.05	1.47	1.3	1.3
User 1067	1.31	5	1.86	1.87	3.2	3.19	5	3.91	5	5	1.64	1.73	1.56	0.9	0.71	0.55	0	0	0.51	0.68	1.04	1.47	1.3	1.3
User 1068	1.3	5	1.86	1.87	3.2	3.19	5	3.93	5	5	1.64	1.69	1.56	0.91	5	0.58	0	0	0.51	0.68	1.04	1.33	1.3	1.3
User 1069	1.3	5	1.86	1.87	3.2	3.2	5	3.91	5	5	1.64	1.68	1.56	0.91	5	0.59	0	0	0.51	0.67	1.04	1.33	1.31	1.29
User 1070	1.3	5	1.86	1.87	3.2	3.2	5	3.91	5	5	1.64	1.68	1.55	0.91	5	0.58	0	0	0.51	0.68	1.04	1.33	1.31	1.3
User 1071	1.31	5	1.86	1.87	3.2	3.2	5	3.94	5	5	1.65	1.68	1.56	0.91	5	0.57	0	0	0.51	0.68	1.04	1.33	1.3	1.29
User 1072	1.31	5	1.86	1.87	3.2	3.2	5	3.91	5	5	1.64	1.68	1.56	0.9	5	0.57	0	0	0.51	0.68	1.04	1.32	1.3	1.3
User 1073	1.31	5	1.86	1.87	3.2	3.2	5	4.55	5	5	1.67	1.67	1.56	0.9	5	0.56	0	0	0.5	0.68	1.04	1.47	1.31	1.3
User 1074	1.31	1.89	1.87	1.88	3.22	3.2	5	4.55	5	5	1.67	1.67	1.54	0.9	0.77	0.57	0	0	0.5	0.65	1.05	1.34	1.31	1.3
User 1075	1.32	1.36	1.38	1.88	3.2	3.2	5	3.93	5	5	1.66	1.66	1.53	0.89	0.77	0.58	0	0	0	0.65	1.03	1.48	1.31	1.31
User 1076	1.33	1.36	1.88	1.89	3.22	3.21	5	3.9	5	5	1.65	1.65	1.52	0.89	5	0.57	0	0	0	0.62	1.03	1.34	1.32	1.32
User 1077	1.34	1.36	1.89	1.9	3.23	3.21	5	3.95	5	5	1.64	1.64	1.51	0.88	0.89	0.57	0	0	0	0.66	1.04	1.35	1.33	1.32
User 1078	1.34	1.37	1.89	1.91	3.24	3.21	5	3.89	5	5	1.63	1.63	1.5	0.88	0.87	0.58	0	0	0	0.61	1.04	1.09	1.34	1.33
User 1079	1.34	1.37	1.42	5	3.26	3.21	5	3.89	5	5	1.63	1.6	1.5	1.58	0.87	0.59	0	0	0	0.61	1.06	1.09	1.34	1.34
User 1080	1.35	1.37	1.41	5	3.26	3.21	5	3.89	5	5	1.63	1.6	1.49	1.58	0.86	0.51	0	0	0	0.61	0.55	1.09	1.34	1.34
User 1081	1.35	1.38	1.4	5	3.25	3.21	5	3.89	5	5	1.63	1.6	1.49	1.59	0.86	0.51	0	0	0	0.6	0.54	1.1	1.34	1.34
User 1082	1.34	1.37	1.9	5	3.24	3.21	5	3.89	5	5	1.64	1.6	1.5	1.59	0.86	0.51	0	0	0	0.52	0.87	1.37	1.34	1.34
User 1083	1.35	1.37	1.9	5	1.8	3.21	5	3.89	5	5	1.64	1.6	1.49	1.21	0.86	0.51	0	0	0	0.6	0.87	1.09	1.34	1.34
User 1084	1.35	1.37	1.9	5	1.79	3.21	5	3.89	5	5	1.64	1.6	1.49	1.21	0.86	0.52	0	0	0	0.51	0.87	1.09	1.34	1.34
User 1085	1.35	1.37	1.9	5	1.81	3.21	5	3.9	5	5	1.64	1.59	1.49	1.21	0.86	0.59	0	0	0	0.51	0.87	1.09	1.34	1.34
User 1086	1.35	1.37	1.91	1.93	1.8	3.21	5	4.53	5	5	5	1.59	1.5	1.2	0.86	0.6	0	0	0	0.5	0.54	1.09	1.35	1.34
User 1087	1.36	1.56	1.91	1.91	1.76	3.21	3.23	3.9	5	5	5	1.59	1.5	1.2	0.85	0.6	0	0	0	0	0.53	1.08	1.35	1.34
User 1088	1.35	1.38	1.91	1.91	3.23	3.21	3.22	4.53	5	5	5	1.59	1.5	1.2	0.85	0.53	0	0	0	0	0.52	1.08	1.35	1.34
User 1089	1.35	1.57	1.91	1.91	3.26	3.22	3.23	3.93	5	5	1.63	1.59	1.63	1.65	0.85	0.53	0	0	0	0.55	0.51	1.08	1.35	1.34
User 1090	1.34	1.43	1.91	1.91	5	3.22	3.22	3.91	5	5	1.64	1.59	1.64	1.65	0.85	0.53	0	0	0	0.52	0.51	1.08	1.37	1.34
User 1091	1.34	1.54	1.92	1.91	1.93	3.22	3.22	3.24	5	5	1.64	1.59	1.63	1.65	0.85	0.74	0	0	0	0.51	0.51	1.04	1.36	1.34
User 1092	1.34	1.36	1.93	1.91	1.93	3.23	3.22	4.53	5	5	1.65	1.59	1.63	1.72	0.85	0.72	0.53	0	0	0	0.5	1.04	1.4	1.34
User 1093	1.34	1.35	1.94	1.41	1.92	1.95	3.23	5	5	5	5	1.59	1.63	1.58	0.85	0.72	0.54	0	0	0	0	1.05	1.36	1.34
User 1094	1.34	1.35	1.64	1.42	1.93	1.95	3.23	3.99	4.54	5	5	1.63	1.63	1.58	0.85	0.87	0.54	0	0	0	0.66	1.08	1.09	1.35
User 1095	1.34	1.35	1.37	1.91	1.94	3.24	3.23	3.24	3.92	5	5	1.6	1.61	1.57	0.85	0.85	0.54	0	0	0	0.6	5	1.37	1.36
User 1096	1.34	1.35	1.58	1.92	1.93	1.83	3.23	3.24	3.92	5	5	1.63	1.6	1.49	1.58	0.79	0.5	0	0	0	0.58	5	1.08	1.35
User 1097	1.34	1.35	1.57	1.92	1.93	1.77	3.23	5	3.92	5	5	1.64	1.6	1.49	1.66	0.79	0.58	0	0	0	0.56	1.42	1.07	1.35
User 1098	1.34	1.35	1.57	1.92	1.96	1.82	3.23	5	4.53	3.93	5	1.64	1.6	1.59	1.2	0.84	0.57	0	0	0	0	0.5	1.07	1.35
User 1099	1.33	1.34	1.54	1.93	1.92	1.84	3.24	4.35	3.93	3.93	5	1.64	1.59	1.63	1.2	0.84	0	0	0	0	0	0	1.03	1.35
User 1100	1.33	1.34	1.54	1.93	1.92	1.78	3.24	5	3.93	3.92	5	1.64	1.59	1.63	1.2	0.84	0	0	0	0	0	0	1.03	1.36
User 1101	1.34	1.34	1.55	1.93	1.93	1.78	3.24	3.26	3.93	3.92	5	1.63	1.59	1.63	1.2	0.83	0	0	0	0	0	0	1	1.37
User 1102	1.34	1.34	1.55	1.93	1.93	1.78	3.24	4.35	3.93	3.92	5	1.63	1.59	1.63	1.2	0.83	0	0	0	0	0	0	1	1.36
User 1103	1.34	1.34	1.37	1.93	1.93	1.78	3.24	4.35	3.92	3.93	5	1.63	1.59	1.63	1.2	0.83	0	0	0	0	0	0	0.98	1.37
User 1104	1.34	1.34	1.37	1.93	1.93	1.78	3.24	4.35	3.93	3.93	5	1.63	1.59	1.63	1.2	0.83	0	0	0	0	0	0	1	1.37
User 1105	1.34	1.34	1.37	1.93	1.93	1.78	3.24	4.35	3.93	3.92	5	1.63	1.59	1.63	1.2	0.83	0	0	0	0	0	0	0.98	1.37
User 1106	1.34	1.34	1.37	1.93	1.93	1.78	3.24	4.35	3.93	3.92	5	1.63	1.59	1.63	1.2	0.84	0	0	0	0	0	0	1	1.37
User 1107	1.34	1.35	1.55	1.93	1.93	1.78	3.24	4.34	3.92	3.92	5	1.63	1.59	1.63	1.19	0.83	0	0	0	0	0	0	1.03	1.37
User 1108	1.34	1.35	1.37	1.93	1.93	1.78	3.24	4.34	3.93	3.92	5	1.63	1.59	1.63	1.19	0.83	0	0	0	0	0	0	1.01	1.38
User 1109	1.34	1.35	1.37	1.93	1.93	1.78	3.24	4.35	3.92	3.92	5	1.63	1.58	1.63	1.19	0.83	0	0	0	0	0	5	0.98	1.38
User 1110	1.35	1.35	1.38	1.94	1.93	1.78	3.24	3.28	3.92	3.92	5	1.62	1.58	1.62	1.19	0.83	0	0	0	0	0	0.5	0.98	1.37
User 1111	1.35	1.36	1.39	5	1.93	1.78	3.24	3.25	3.92	3.91	5	1.62	1.58	1.61	1.19	0.83	0	0	0	0	0	5	0.99	1.38
User 1112	1.36	1.36	1.39	1.96	1.94	5	3.24	3.24	5	3.91	5	1.61	1.57	1.61	1.57	0.82	0	0	0	0	0	5	0.99	1.39
User 1113	1.37	1.37	1.4	1.98	1.94	1.84	3.24	3.24	5	3.9	5	1.61	1.56	1.6	1.21	0.82	0	0	0	0	0	5	1	1.4
User 1114	1.37	1.38	1.4	1.97	1.94	1.84	3.24	3.24	5	3.91	5	1.6	1.56	1.59	1.77	0.81	0.5	0	0	0	0	5	1.01	1.4
User 1115	1.38	1.39	1.4	5	1.95	1.85	3.24	3.24	5	5	5	1.59	1.55	1.58	1.67	0.81	0.5	0	0	0	0	5	0.9	1.41
User 1116	1.4	1.39	1.41	5	1.95	1.85	3.24	3.23	5	5	5	1.59	1.54	1.57	1.6	0.81	0.51	0.53	0	0	0	5	0.9	1.42
User 1117	1.4	1.4	1.42	1.46	1.47	1.97	3.25	3.23	5	4.5	5	5	1.53	1.56	1.58	1.53	0.51	0	0	0	0	1.49	0.91	1.14
User 1118	1.41	1.41	1.42	1.46	1.48	1.98	3.27	3.23	5	3.87	5	1.57	1.55	1.55	1.57	1.14	0.52	0	0	0	0	0.62	0.92	1.15
User 1119	1.42	1.42	1.44	1.46	1.49	1.98	3.27	3.22	5	3.86	5	5	1.54	1.54	1.56	5	0.79	0	0	0	0	0.63	0.93	1.16
User 1120	1.43	1.43	1.45	1.47	1.5	1.98	3.27	3.22	5	3.85	5	5	1.53	1.53	1.5	1.58	0.78	0	0	0	0	0.64	0.94	1.16
User 1121	1.45	1.44	1.45	1.47	1.5	1.99	3.28	3.22	5	3.85	5	5	1.52	1.52	1.49	1.48	0.77	0	0	0	0	0.66	0.95	1.18
User 1122	1.46	1.45	1.46	1.48	1.51	2	3.27	3.22	5	3.84	5	2.19	1.51	1.51	1.48	0.8	0.77	0	0	0	0	0.68	0.98	1.18
User 1123	1.47	1.46	1.47	1.49	1.52	5	3.28	3.21	5	3.83	5	5	1.5	1.5	1.47	0.78	0.76	0	0	0	0	0.66	0.99	1.19
User 1124	1.48	1.47	1.48	1.51	1.99	5	5	3.21	5	3.82	5	5	1.5	1.49	1.5	0.78	0.74	0.5	0	0	0	5	1.52	1.2
User 1125	1.49	1.48	1.49	1.52	2	5	5	3.21	5	3.82	5	5	1.49	1.48	1.46	0.77	0.75	0.51	0	0	0	1.58	1.66	1.21
User 1126	1.5	1.49	1.5	1.53	1.56	5	5	3.21	5	3.81	5	5	1.48	1.47	1.48	0.77	0.74	0.53	0	0	0	5	1.55	1.22
User 1127	1.51	1.5	1.52	2.02	1.56	5	5	3.2	5	3.8	5	5	1.47	1.46	1.47	1.07	0.74	0.52	0	0	0	0.6	0.8	1.23
User 1128	1.52	1.51	1.53	2.03	1.57	5	3.22	3.2	5	3.79	5	5	5	1.42	1.43	1.06	0.74	0.54	0	0	0	5	0.8	1.24
User 1129	0.61	1.52	1.56	1.8	2.02	5	3.22	3.2	5	3.79	5	5	5	1.41	1.45	1.05	0.74	0.54	0.5	0	0	0.64	0.82	1.25
User 1130	0.61	1.53	1.56	1.8	2.02	5	3.22	3.19	5	3.78	5	5	5	1.43	1.44	1.05	0.74	0.54	0.51	0	0.5	0.58	0.83	0.6
User 1131	0.61	1.54	1.55	1.81	2.02	5	3.21	3.19	5	3.77	5	5	1.45	1.42	1.43	1.04	0.74	0.55	0.51	0	0.5	0.59	0.57	0.6
User 1132	0.62	1.55	1.57	1.82	2.03	2.04	5	3.19	5	3.77	5	5	1.43	1.38	1.42	1.04	0.73	0.58	0.51	0.5	0.51	0.6	0.57	0.59
User 1133	0.61	1.56	1.57	1.82	2.04	2.04	5	3.18	5	3.76	5	5	1.42	1.37	1.41	1.04	0.74	0.66	0.52	0.51	0.51	0.64	0.57	0.59
User 1134	0.62	1.57	1.57	1.62	1.63	2.04	5	3.18	5	3.75	5	5	1.41	1.36	1.4	1.05	1.03	0.57	0.52	0.51	0.52	0.61	0.57	0.59
User 1135	0.62	1.58	1.59	1.61	2.04	2.04	1.81	3.18	5	4.42	5	5	1.41	1.35	1.39	1.41	1.01	0.57	0.53	0.51	0.52	5	0.57	0.6
User 1136	0.63	1.59	1.6	1.85	2.05	2.04	1.81	3.17	5	3.76	5	5	5	1.34	1.38	1.03	1	0.57	0.53	0.52	0.53	5	0.58	0.61
User 1137	0.63	1.6	1.61	1.65	2.05	2.05	1.86	3.16	5	3.75	3.82	5	5	1.33	1.37	1.04	0.72	0.58	0.54	0.53	0.53	5	0.58	0.61
User 1138	0.64	1.62	1.62	1.66	2.05	2.05	1.8	3.16	5	3.74	5	5	5	1.31	1.44	1	0.72	0.59	0.55	0.53	0.54	0.66	0.59	0.61
User 1139	0.64	1.63	1.64	1.68	2.06	2.06	1.8	3.15	5	3.7	5	5	5	1.3	1.43	0.99	0.72	0.59	0.56	0.54	0.55	5	0.6	0.62
User 1140	0.65	1.65	1.66	1.7	2.06	2.06	1.85	3.15	5	3.68	5	5	5	1.28	1.41	1.44	0.97	0.61	0.57	0.55	0.56	0.61	0.61	0.63
User 1141	0.66	1.66	1.67	1.68	1.73	2.07	1.84	3.14	5	3.67	5	5	1.97	1.3	1.43	0.98	0.96	0.61	0.58	0.56	0.58	0.72	0.88	0.64
User 1142	0.67	1.68	1.68	1.71	1.74	2.07	1.85	3.13	5	3.65	5	5	5	1.28	1.42	0.97	0.96	0.62	0.58	0.56	0.58	0.62	0.63	0.65
User 1143	0.68	1.7	1.7	1.72	1.75	1.79	5	3.12	5	3.63	5	5	5	1.27	1.4	0.97	0.95	0.63	0.59	0.57	0.59	0.68	5	0.66
User 1144	0.68	1.71	1.72	1.73	1.78	1.8	3.23	3.11	5	3.62	5	5	5	1.26	1.39	1.38	0.94	0.64	0.6	0.58	0.6	0.69	0.65	0.66
User 1145	0.69	1.73	1.73	1.75	2.09	2.1	5	3.1	5	3.6	5	5	5	1.9	1.37	0.96	0.94	0.7	0.61	0.59	0.6	0.69	5	0.67
User 1146	0.7	1.75	1.75	1.77	5	5	5	3.1	5	3.59	5	5	5	1.89	1.36	1.35	0.93	0.66	0.62	0.6	0.61	0.66	5	0.69
User 1147	0.71	1.77	1.77	1.78	5	1.85	5	3.09	5	3.57	5	5	5	5	1.35	1.34	0.93	1.39	0.63	0.61	0.62	0.64	0.92	0.69
User 1148	0.72	1.79	1.79	1.81	2.8	5	5	3.08	5	3.55	5	5	5	5	1.34	1.33	0.92	0.72	0.64	0.62	0.63	0.66	0.83	0.71
User 1149	0.73	1.8	1.81	1.82	2.81	5	5	3.07	5	3.54	5	5	1.81	5	1.33	1.31	0.93	0.93	0.65	0.63	0.63	0.66	0.7	0.71
User 1150	0.74	1.82	1.82	5	2.82	1.88	4.38	3.06	5	3.52	5	5	5	1.59	1.32	1.3	0.92	0.92	0.66	0.64	0.64	0.66	0.86	0.72
User 1151	0.75	1.84	1.84	1.86	2.84	1.87	5	3.05	5	3.51	5	5	1.76	1.57	1.31	1.29	1.27	0.91	0.67	0.65	0.65	0.68	0.88	1.43
User 1152	0.76	1.86	1.86	1.88	2.85	1.88	5	3.04	5	3.49	5	5	1.75	1.56	1.3	1.28	1.27	0.71	0.68	0.66	0.66	5	5	1.62
User 1153	0.77	1.88	1.88	1.9	2.86	1.88	3.18	3.03	5	3.47	5	5	1.73	1.55	1.29	1.26	1.26	0.89	0.69	0.67	0.67	0.7	0.94	1.47
User 1154	0.78	1.89	1.9	5	2.88	5	3.18	3.02	5	3.45	5	5	1.7	1.51	1.71	1.26	1.25	0.89	0.7	0.68	0.68	0.71	5	1.66
User 1155	0.79	1.91	1.91	1.94	2.89	1.85	3.17	3.02	5	3.44	3.11	5	1.69	1.5	5	1.24	1.24	0.74	0.71	0.69	0.69	0.74	5	1.48
User 1156	0.8	1.93	1.93	5	2.9	1.85	3.17	3.01	5	3.42	5	5	5	1.48	5	1.23	0.89	0.88	0.72	0.7	0.71	0.72	0.98	1.56
User 1157	0.81	1.95	1.95	5	2.91	1.85	3.17	3	5	3.4	5	5	1.65	1.45	5	1.22	0.88	0.87	0.72	0.71	0.71	0.74	5	1.42
User 1158	0.82	1.97	1.97	5	2.93	1.85	3.16	2.99	5	3.38	5	5	1.63	1.43	1.67	1.21	0.88	0.87	0.73	0.72	0.72	0.77	5	1.54
User 1159	0.83	1.98	1.99	5	2.94	1.86	3.16	2.98	5	3.37	5	5	1.61	1.42	5	1.2	0.88	0.87	0.74	0.72	0.73	0.76	2.95	1.56
User 1160	0.84	2	2.01	5	2.96	1.85	4.08	2.97	5	3.35	5	5	1.58	1.4	0.94	1.19	0.89	0.86	0.75	0.73	0.74	0.76	1.75	1.58
User 1161	0.85	2.02	2.03	5	2.96	1.86	3.16	2.96	5	3.33	5	5	1.56	1.38	0.92	1.18	1	0.8	0.76	0.73	0.75	0.78	5	1.6
User 1162	0.85	2.04	2.13	5	2.98	1.86	3.16	2.95	5	3.32	5	5	1.56	1.36	0.9	1.17	0.99	0.81	0.75	0.74	0.76	0.79	1.8	1.56
User 1163	0.87	2.05	2.07	5	5	1.93	4.11	2.94	5	3.3	5	5	5	1.34	0.88	1.16	0.98	0.86	0.76	0.74	0.79	0.8	5	1.68
User 1164	0.87	2.07	2.09	5	5	1.93	4.11	2.93	2.51	3.28	5	5	5	1.33	0.86	1.15	0.97	0.86	0.76	0.75	0.79	0.87	5	1.6
User 1165	0.89	2.09	2.13	5	5	1.93	4.11	2.92	2.5	3.27	2.22	5	1.49	1.31	0.85	1.14	0.96	0.86	0.77	0.76	0.77	5	5	1.57
User 1166	1.9	2.11	2.15	5	5	2.02	4.12	2.92	2.49	3.25	2.93	5	5	1.29	0.83	1.14	0.95	0.88	0.78	0.77	0.78	0.83	5	1.7
User 1167	0.91	2.12	2.18	5	5	2.02	4.12	2.91	2.47	3.24	2.91	5	5	1.28	0.82	1.13	0.95	0.87	0.79	0.77	0.78	0.9	5	1.92
User 1168	0.91	2.14	2.19	5	5	2.03	3.15	2.9	2.47	3.23	2.9	1.29	1.28	1.26	0.8	1.12	0.94	0.87	0.8	0.78	0.79	5	5	1.94
User 1169	0.91	2.15	2.19	5	3.06	2.03	4.13	2.9	2.46	3.22	2.16	1.29	1.27	1.25	0.8	1.11	0.95	1.12	0.86	0.78	0.81	0.83	5	1.95
User 1170	0.9	2.15	2.15	5	3.05	2.03	5	2.9	2.9	2.92	2.16	1.29	1.27	1.25	0.79	1.12	1.11	1.13	0.86	0.78	0.81	0.83	5	1.97
User 1171	0.9	2.15	2.15	5	5	1.97	5	2.9	2.91	2.92	2.16	5	1.42	1.25	0.8	1.12	1.11	1.12	0.86	0.78	0.81	0.82	5	0.88
User 1172	0.9	2.15	2.15	5	3.06	1.95	5	2.9	2.91	2.92	2.17	5	1.42	1.26	0.8	1.12	1.11	1.13	0.86	0.78	0.81	0.82	3.06	0.88
User 1173	0.9	2.15	2.15	5	5	1.89	5	2.9	2.9	2.92	2.17	5	1.42	1.25	0.8	1.13	1.11	1.12	0.86	0.78	0.8	0.82	0.87	0.88
User 1174	1.94	2.15	2.15	5	3.06	1.89	5	2.9	2.9	3.24	3.98	3.97	1.42	1.26	0.8	1.92	1.11	1.12	0.86	0.78	0.79	0.82	0.88	0.88
User 1175	1.94	2.17	2.17	5	5	1.89	5	2.9	2.9	2.92	3.98	5	1.42	1.26	0.8	1.58	1.11	1.12	0.86	0.79	0.79	0.82	0.88	0.87
User 1176	1.94	2.22	2.15	5	5	1.89	5	2.91	2.91	2.92	3.29	3.97	1.42	1.26	1.62	1.58	1.1	1.12	0.85	0.79	0.79	0.81	0.84	0.87
User 1177	1.94	5	2.15	5	3.06	1.89	5	2.91	2.91	5	3.29	3.97	1.42	1.26	1.62	1.57	1.1	1.12	0.85	0.79	0.78	0.81	0.84	0.87
User 1178	1.93	2.21	2.15	2.18	5	1.89	5	2.91	2.91	2.92	5	3.97	1.42	1.26	1.61	1.58	1.1	1.11	0.85	0.81	0.78	0.81	0.84	0.87
User 1179	1.94	2.21	2.15	5	3.06	1.9	5	2.92	2.91	3.29	5	3.97	1.42	1.27	1.61	1.12	1.11	1.11	0.85	0.81	0.78	0.81	0.83	0.86
User 1180	1.94	2.21	2.15	5	3.07	5	5	2.96	2.91	3.25	5	3.97	1.42	5	1.61	1.12	1.11	1.11	0.85	0.81	0.78	0.81	0.83	0.87
User 1181	1.94	2.22	2.15	2.19	3.06	5	5	2.92	2.9	2.48	5	3.97	1.41	1.28	1.61	1.12	1.11	1.11	0.85	0.82	0.78	0.81	0.84	0.87
User 1182	1.95	2.22	2.16	2.19	5	5	5	2.96	2.9	3.23	5	5	1.41	1.27	1.6	1.11	1.09	1.11	0.85	0.82	0.78	0.82	0.84	0.87
User 1183	1.96	2.24	2.16	2.2	5	1.89	5	2.91	2.9	3.27	5	3.96	1.4	5	1.6	1.11	1.08	1.1	0.86	0.83	0.79	0.82	0.85	0.87
User 1184	1.74	2.24	2.17	5	5	1.9	3.96	2.91	2.89	2.9	5	5	1.39	5	1.59	1.11	1.08	0.93	0.86	0.8	0.79	0.83	0.85	0.88
User 1185	1.98	2.27	2.19	2.31	3.09	1.9	3.95	2.94	2.88	2.95	5	3.95	1.37	5	1.22	0.77	1.08	0.92	1.11	0.81	0.8	0.82	0.86	0.88
User 1186	1.99	2.27	2.2	2.22	5	1.9	3.95	2.89	2.87	3.2	5	3.95	1.36	5	3.62	1.1	1.08	0.92	1.1	0.81	0.8	0.82	0.86	0.9
User 1187	1.86	2.29	2.21	2.24	3.11	1.9	3.95	2.94	2.87	2.89	2.1	5	1.35	5	1.19	0.74	1.03	0.91	1.09	0.83	0.81	0.83	0.87	0.9
User 1188	2.03	3.05	2.23	2.25	5	1.9	3.93	2.93	2.86	2.87	2.08	3.93	1.33	5	1.17	0.73	1.08	0.91	0.99	0.84	0.82	0.84	0.89	0.91
User 1189	1.87	2.32	2.25	2.26	5	1.91	5	2.86	2.85	2.86	2.07	5	1.31	5	1.16	0.71	1.07	0.91	0.99	0.85	0.83	0.85	0.9	0.92
User 1190	1.88	2.34	2.27	2.28	5	1.91	5	4.16	2.84	2.85	2.05	3.9	1.29	5	1.14	0.7	1.07	0.9	1.01	0.87	0.84	0.86	5	0.94
User 1191	1.9	2.36	2.28	2.29	5	1.91	5	4.17	2.29	2.84	2.03	5	1.27	5	1.12	0.69	1.06	0.9	1.01	0.88	0.86	0.87	0.89	5
User 1192	1.92	2.38	2.3	2.31	5	1.92	3.88	4.17	2.42	3.11	2.01	3.89	5	5	1.11	0.68	1.06	0.9	1.02	1	0.87	0.88	5	5
User 1193	1.93	2.33	2.31	2.33	5	3.88	3.89	4.18	2.81	3.1	1.99	3.86	5	1.12	1.09	0.67	1.05	0.9	1.03	0.93	0.88	0.89	5	5
User 1194	2.14	2.34	2.33	2.34	5	3.87	3.88	4.18	2.39	3.07	1.97	3.87	1.44	5	1.07	0.65	1.05	0.9	1.06	0.9	0.89	0.9	5	5
User 1195	1.98	2.36	2.35	2.36	5	1.97	5	4.2	2.38	2.8	1.95	3.86	1.42	5	1.05	0.65	1.05	0.9	1.07	0.92	0.9	0.92	1.28	1.55
User 1196	2	2.37	2.37	2.38	5	3.85	4.21	4.2	2.37	2.78	1.94	3.83	1.19	5	1.04	0.63	1.04	0.91	1.09	0.91	0.91	0.93	5	1.57
User 1197	2.02	2.39	2.38	2.4	5	3.85	4.21	2.77	2.35	2.78	1.92	3.82	5	5	1.02	0.63	1.04	0.91	0.91	0.92	0.93	0.94	5	1.6
User 1198	2.23	2.4	2.4	2.42	5	3.81	4.21	2.75	2.35	2.99	1.89	3.85	1.13	5	1	1.01	1.04	1.03	0.91	0.93	0.94	0.96	5	1.63
User 1199	2.25	2.42	2.42	2.44	5	3.8	4.22	2.78	3.44	2.97	1.87	5	1.11	1.01	0.98	1	1.04	1.03	0.91	0.94	0.95	4.22	5	1.63
User 1200	2.27	2.44	2.44	2.46	5	3.79	4.22	2.74	2.73	2.74	1.85	3.79	1.09	0.98	0.97	0.98	1.04	1.03	1.04	0.95	0.96	0.99	1.3	1.66
User 1201	2.3	2.45	2.45	2.48	5	3.78	4.22	2.71	2.71	2.73	1.83	5	1.01	0.96	0.95	0.97	1.04	1	1.04	0.99	0.98	4.22	5	5
User 1202	2.32	2.47	2.47	2.5	5	3.76	4.23	2.28	2.7	2.71	1.81	3.77	0.99	0.94	0.94	0.95	1.04	1	0.91	0.99	0.99	4.23	1.39	1.78
User 1203	2.33	2.49	2.49	5	5	3.76	4.24	2.15	2.69	2.71	1.79	5	0.98	0.92	0.92	0.94	1.04	0.94	0.91	1.05	1	4.24	5	1.82
User 1204	2.35	2.5	2.51	5	5	3.75	4.24	2.68	2.68	2.7	1.78	3.75	0.93	0.91	0.91	0.93	1.04	0.98	0.91	0.98	1.02	4.25	5	2.36
User 1205	2.37	2.52	2.53	5	5	3.74	4.25	2.14	2.7	2.7	1.77	3.76	0.91	0.89	0.89	1.95	1.04	0.96	0.91	0.99	1.07	5	1.39	2.37
User 1206	2.4	2.53	2.58	5	1.99	3.74	2.28	2.66	3.29	2.86	3.74	0.92	0.89	0.88	0.88	1.55	1.04	0.95	0.91	1	1.04	5	1.58	2.39
User 1207	2.55	2.54	5	5	2	3.73	2.68	2.13	2.67	2.87	3.74	0.9	0.88	0.86	0.9	1.53	1.04	0.95	0.92	1	1.07	4.26	1.41	2.4
User 1208	2.57	2.55	5	5	5	3.72	2.26	2.64	2.66	2.85	5	0.89	0.86	0.85	0.87	1.05	1.04	0.99	0.92	1.01	1.07	4.27	1.57	2.42
User 1209	2.58	2.57	5	5	3.72	5	2.25	2.63	2.84	2.83	3.72	0.87	0.85	0.84	0.85	0.87	1.03	0.99	0.92	1.01	1.08	5	1.62	2.43
User 1210	2.59	2.58	5	5	3.72	3.73	2.65	2.63	2.83	2.82	3.72	0.86	0.84	0.83	0.84	0.86	0.88	0.99	0.92	1.02	1.43	5	1.63	2.44
User 1211	2.59	2.58	2.64	5	5	3.72	2.25	2.63	2.83	2.82	3.72	0.86	0.84	0.83	0.84	0.86	0.53	0.99	0.92	1.02	1.43	5	1.64	2.29
User 1212	2.59	2.58	5	5	5	3.72	2.26	2.63	3.31	2.66	5	0.87	0.84	0.83	0.85	0.88	0.52	0.94	0.92	1.15	1.38	5	5	2.45
User 1213	2.59	2.58	2.61	5	5	3.72	2.14	2.64	2.89	2.66	5	0.87	0.85	0.83	0.84	0.88	0.51	0.92	0.91	1.15	1.46	5	1.48	5
User 1214	2.45	2.58	2.63	5	1.99	3.72	2.12	2.64	3.26	2.84	5	0.87	0.85	0.83	0.83	1.52	0.51	0.92	0.91	1.15	1.37	5	1.47	2.04
User 1215	2.44	2.58	2.61	5	1.99	3.72	2.1	2.64	3.26	2.67	5	0.87	0.85	0.83	0.83	0.89	0.51	0.93	0.91	1.15	1.37	5	1.43	2.44
User 1216	2.44	2.58	2.62	5	1.99	3.72	2.1	2.64	3.25	2.84	5	0.87	0.85	0.83	0.83	1.53	0.51	0.94	0.91	1.27	1.37	5	1.42	2.44
User 1217	2.44	2.58	2.59	5	2.01	3.71	2.11	2.64	2.65	2.84	2.17	5	0.85	0.83	0.83	0.85	0.51	0.98	0.91	1.14	1.08	5	1.47	1.94
User 1218	2.44	2.58	2.59	5	2.01	3.72	5	2.64	2.64	2.66	1.71	5	0.85	0.83	0.83	0.85	0.51	0.98	0.91	1.04	1.05	5	1.41	2.44
User 1219	2.43	2.58	2.58	5	5	3.72	2.09	2.64	2.64	2.66	1.71	2.86	0.88	0.83	0.83	0.85	0.51	0.93	0.91	1.04	1.05	5	1.47	5
User 1220	2.43	2.58	2.58	2.6	2.02	3.72	2.1	2.64	2.64	2.66	1.71	3.72	0.88	0.83	0.83	0.84	0.51	0.9	0.91	1.03	1.05	5	5	5
User 1221	2.43	2.58	2.58	2.6	5	3.72	5	2.64	2.64	2.66	1.7	3.72	0.88	0.84	0.83	0.84	0.5	0.9	0.91	1.02	1.04	5	5	5
User 1222	2.43	2.59	2.58	2.6	5	2.89	2.36	2.65	2.64	2.66	1.7	3.72	0.87	0.93	0.82	0.84	0.51	0.89	1.01	1.02	1.04	1.07	5	1.69
User 1223	2.43	5	2.58	2.59	5	3.73	5	2.68	2.65	2.66	1.7	3.75	5	0.83	0.82	0.83	0.86	0.89	0.91	1.03	1.05	5	1.31	5
User 1224	2.37	2.69	2.58	2.59	5	2.57	2.39	2.66	2.64	2.85	1.71	5	0.85	0.83	0.82	0.83	0.85	1.01	1	1.02	1.03	5	1.43	1.63
User 1225	2.13	2.6	2.58	5	5	3.73	2.56	2.66	2.65	2.66	1.71	0.91	5	0.83	0.82	0.83	0.85	1.01	0.91	0.9	1	1.07	5	1.63
User 1226	2.14	2.6	2.59	2.63	5	3.73	3.73	2.66	2.65	2.66	2.9	3.73	5	0.83	0.82	0.83	0.85	0.9	0.97	0.9	1	1.05	5	1.48
User 1227	1.94	2.45	2.58	2.64	5	2.01	2.57	2.67	2.65	2.66	2.84	0.91	5	0.83	0.82	0.83	0.85	0	0.91	0.9	1	1.04	5	5
User 1228	1.77	2.44	2.59	2.59	5	2.03	3.74	2.67	2.65	2.65	2.67	0.91	3.75	0.84	0.82	0.82	0.86	0	1	0.89	1	1.04	1.06	1.4
User 1229	1.69	2.44	2.59	2.59	5	2.03	3.73	2.67	2.66	2.65	2.68	1.71	3.74	0.92	0.82	0.81	0.83	0	0.99	0.89	1.01	1.04	1.36	5
User 1230	1.62	2.44	2.59	2.59	5	5	3.73	2.17	2.66	2.65	2.67	1.71	3.74	0.92	0.82	0.81	0.82	0	0.99	0.89	1.01	1.03	1.45	5
User 1231	1.62	2.44	2.6	2.59	2.61	2.04	3.74	2.2	2.67	2.66	2.67	1.7	2.73	0.92	0.86	0.81	0.82	0	0.99	0.91	1	1.03	1.05	5
User 1232	1.62	2.44	2.6	2.59	2.61	5	3.74	2.26	2.68	2.66	2.67	1.7	0.87	5	0.86	0.81	0.82	0.5	0.99	0.99	1	1.03	1.05	5
User 1233	1.49	2.44	2.7	2.59	2.61	5	3.75	4.28	2.68	2.66	2.68	1.71	2.73	5	0.82	0.81	0.82	0.84	0.99	0.9	1	1.13	1.42	5
User 1234	1.45	2.44	2.61	2.59	2.61	5	5	2.59	2.68	2.66	2.7	1.71	2.73	5	0.82	0.81	0.81	0.83	0.99	0.89	0.99	1.05	1.04	5
User 1235	1.42	2.45	2.61	2.59	5	5	5	3.74	2.68	2.67	2.69	1.72	2.73	5	0.82	0.81	0.82	0.83	0	0.89	0.88	1	1.03	5
User 1236	1.38	5	2.45	2.6	2.62	5	2.05	3.75	2.69	2.67	2.67	1.72	1.72	5	0.82	0.8	0.81	1.02	0	0.88	0.88	1	1.02	4.28
User 1237	1.33	5	2.45	2.61	2.65	5	5	3.74	2.69	2.67	2.67	2.51	1.72	5	0.83	0.81	0.8	0.82	0	0.87	0.87	1	1.03	1.35
User 1238	1.3	5	2.44	2.61	2.61	5	5	3.74	2.7	2.68	2.67	2.68	1.71	3.75	0.84	0.81	0.8	0.81	0	0.87	0.87	0.99	1.01	1.04
User 1239	1.31	5	2.44	2.61	2.61	5	5	2.74	4.28	3.26	2.67	2.68	1.71	5	0.92	0.82	0.8	0.81	0	0.86	0.87	0.98	1	1.03
User 1240	1.25	5	2.44	5	2.61	2.63	5	2.76	5	3.27	2.67	2.68	1.71	5	0.92	0.8	0.79	0.8	0.83	0.85	0.88	1	0.99	5
User 1241	1.31	5	2.44	3.65	2.61	2.62	5	5	4.29	2.68	2.67	2.68	1.71	5	0.93	0.8	0.79	0.8	0.82	0.86	0.88	0.88	0.97	5
User 1242	1.22	5	2.45	2.63	2.61	2.62	5	2.73	4.29	2.68	2.67	2.69	1.71	5	5	0.8	0.79	0.8	0.82	0.97	0.93	0.98	0.97	1.42
User 1243	1.19	5	2.45	2.62	2.61	2.63	5	2.72	4.29	2.68	2.67	2.85	1.71	5	5	0.8	0.79	0.8	0.99	0.85	0.93	0.87	0.97	1.03
User 1244	1.19	5	2.45	2.62	2.61	2.62	5	2.68	5	2.68	2.67	2.85	1.71	5	5	0.8	0.79	0.8	0.82	0.85	0.93	0.87	0.97	1.03
User 1245	1.32	5	2.22	2.63	2.61	2.62	5	2.67	5	2.68	2.67	2.68	1.71	5	5	0.8	0.79	0.8	0.82	0.97	0.94	0.89	0.98	5
User 1246	4.3	5	2.46	2.63	2.62	2.63	5	2.72	4.29	2.67	2.66	2.68	1.7	3.78	5	0.8	0.79	0.79	0.82	0.98	0.94	0.99	1.04	5
User 1247	1.41	5	2.46	2.64	2.62	2.63	5	2.68	4.29	2.66	2.65	2.67	1.69	5	5	0.79	0.78	0.79	0.81	0.98	0.95	0.99	1.03	5
User 1248	1.28	1.48	2.47	2.65	2.62	2.63	5	2.68	3.1	2.65	2.64	2.67	1.68	5	5	0.79	0.78	0.79	0.81	0.99	0.95	0.91	1	1.44
User 1249	1.24	5	2.48	3.69	2.63	2.64	5	3.71	5	2.64	2.63	2.65	1.67	5	5	0.78	0.77	0.78	0.8	0	0.96	0.9	1.05	1.45
User 1250	1.31	1.5	2.49	2.66	2.64	2.65	5	2.1	5	2.62	2.61	2.63	1.65	5	5	0.78	0.77	0.77	0.8	0	0.97	0.91	1.03	1.46
User 1251	1.27	1.51	2.51	2.75	2.64	2.65	5	3.7	5	2.61	2.6	2.62	1.64	5	5	0.77	0.76	0.77	0.79	0	0.93	0.93	1.04	1.49
User 1252	1.28	5	2.52	2.67	2.65	2.66	5	2.25	5	2.6	2.58	2.6	1.62	5	5	0.77	0.76	0.76	0.78	0	0.93	0.94	1.12	1.49
User 1253	4.31	1.54	2.53	2.67	2.66	2.67	5	2.62	5	2.58	2.57	2.59	1.6	3.67	5	0.76	0.75	0.76	0.78	0	0.95	0.95	1.06	4.31
User 1254	1.43	1.56	2.55	2.79	2.66	2.68	5	2.61	5	2.56	2.55	2.57	1.59	5	5	0.75	0.74	0.75	0.77	0	0.95	0.96	1.07	5
User 1255	5	1.56	2.56	2.68	2.67	2.68	5	2.01	5	2.55	2.54	2.55	1.57	3.64	5	0.75	0.74	0.74	0.76	0.51	0.97	0.98	1.07	5
User 1256	1.14	1.59	2.57	2.69	2.68	2.68	5	2.58	2.56	2.53	2.52	2.54	1.56	3.64	5	0.74	0.73	0.74	0.76	0.79	0.98	0.99	1.08	1.12
User 1257	1.14	5	2.58	2.69	2.68	2.69	5	1.86	2.55	2.52	2.51	2.53	1.55	3.63	5	0.74	0.73	0.73	1.12	0.78	0.99	1	1.09	1.13
User 1258	1.15	5	2.59	2.7	2.69	2.7	5	1.84	5	2.51	2.5	2.52	1.56	3.62	5	0.73	0.72	0.73	1.11	0.77	1	1.02	1.1	1.13
User 1259	1.15	5	2.61	2.71	2.69	2.72	5	1.97	5	2.5	2.48	2.5	2.65	3.61	5	0.73	0.71	0.72	1.09	0.77	1.1	1.03	1.11	1.14
User 1260	1.16	5	2.62	2.71	2.7	2.72	5	1.92	5	2.48	2.47	2.49	2.63	5	5	0.72	0.71	0.71	1.4	0.76	1.11	1.11	1.12	1.15
User 1261	1.17	1.69	2.51	2.72	2.71	5	5	1.82	5	2.46	2.45	2.47	2.61	3.58	5	0.71	0.7	0.71	0.79	0.75	0.55	1.12	1.13	1.15
User 1262	1.18	5	2.52	2.72	2.71	5	5	1.7	5	2.45	2.44	2.46	2.6	3.57	5	0.71	0.7	0.7	0.73	0.58	0.55	1.13	1.14	1.17
User 1263	1.2	5	2.53	2.73	2.72	2.74	5	2.48	5	2.43	2.42	2.58	2.58	3.56	5	0.7	0.69	0.7	0.72	0.57	0.56	1.14	1.15	1.29
User 1264	1.21	5	2.55	2.74	2.73	5	1.63	1.79	5	2.42	2.4	2.57	2.56	3.55	5	0.7	0.68	0.65	0.61	0.58	0.57	1.15	1.17	1.3
User 1265	1.22	1.28	2.56	2.74	2.73	5	1.7	1.81	5	2.4	2.39	2.55	2.54	3.54	5	0.69	0.68	0.68	0.62	0.6	0.58	0.6	1.18	1.32
User 1266	1.24	5	2.58	2.75	2.74	5	1.63	2.43	5	2.38	2.37	2.53	2.52	2.56	5	0.68	0.67	0.68	0.63	0.6	0.59	0.61	1.19	1.21
User 1267	1.53	5	2.72	2.76	2.75	5	1.61	2.41	5	2.36	2.35	2.37	2.5	3.51	5	0.68	0.66	0.67	0.64	0.62	0.6	0.62	1.21	1.23
User 1268	1.27	5	2.73	2.77	2.76	5	1.61	3.5	5	2.35	2.33	2.49	2.48	2.5	5	0.67	0.66	0.66	0.66	0.63	0.62	0.63	1.23	1.24
User 1269	1.27	5	2.75	2.78	2.76	5	1.62	3.48	5	2.33	2.32	2.47	2.46	2.5	5	0.66	0.65	0.66	0.67	0.64	0.63	0.65	1.24	1.26
User 1270	1.29	5	2.77	2.78	2.77	5	1.61	3.47	5	2.31	2.3	2.45	2.44	2.49	5	0.65	0.64	0.65	0.67	0.66	0.64	0.65	1.25	1.28
User 1271	1.31	5	2.79	2.79	2.78	5	1.63	2.33	5	2.29	2.28	2.43	2.42	2.47	5	5	0.63	0.64	0.66	0.67	0.66	0.67	1.27	1.29
User 1272	1.33	5	2.8	2.8	2.78	5	1.68	2.32	5	2.27	2.26	2.41	2.4	2.45	5	0.64	0.63	0.63	0.66	0.68	0.67	0.68	0.7	1.45
User 1273	1.34	5	2.81	2.81	2.79	5	5	2.29	5	2.25	2.24	2.39	2.38	2.44	5	0.63	0.63	0.63	0.65	0.67	0.68	0.69	0.71	1.47
User 1274	1.36	5	2.83	2.81	2.8	1.67	1.67	2.27	4.4	2.24	2.22	2.37	2.36	2.42	3.43	0.63	0.61	0.62	0.64	0.67	0.7	0.7	0.72	1.49
User 1275	1.66	5	2.85	2.82	2.81	5	5	2.26	4.39	4.39	2.2	2.22	2	2.39	5	0.62	0.6	0.62	0.63	0.66	0.71	0.71	1.33	1.51
User 1276	1.68	5	2.87	2.83	2.81	1.77	5	2.24	4.4	2.2	2.18	2.33	1.99	2.37	5	0.61	0.6	0.61	0.76	0.65	0.72	0.77	1.34	1.53
User 1277	1.7	5	2.88	2.84	2.82	5	5	2.22	4.4	4.4	2.16	2.18	1.97	2.35	5	0.61	0.59	0.6	0.62	0.64	0.74	0.75	0.76	0.79
User 1278	0.84	5	2.9	4.05	2.83	2.1	1.94	2.2	4.4	4.4	2.14	2.17	1.94	2.33	5	0.6	0.59	0.59	0.62	0.64	0.75	0.76	0.78	0.8
User 1279	0.85	5	2.91	4.05	2.84	2.11	1.93	2.18	4.4	5	2.12	2.14	1.92	2.28	5	0.59	0.58	0.59	0.8	0.78	0.76	0.78	1.36	1.59
User 1280	1.83	5	2.93	4.06	2.85	2.12	1.93	2.17	4.4	2.13	2.1	2.13	1.9	2.3	5	0.58	0.57	0.58	0.82	0.79	0.78	0.79	1.38	1.62
User 1281	1.73	5	2.95	4.07	2.86	2.12	1.94	2.15	4.41	2.11	2.08	2.1	1.88	2.24	5	0.58	0.57	0.57	0.59	0.62	0.79	0.83	1.4	1.59
User 1282	1.75	5	2.97	4.08	5	5	1.94	3.31	4.41	2.08	2.07	2.08	1.86	1.1	5	0.57	0.56	0.57	0.58	0.82	0.8	0.81	0.84	1.65
User 1283	1.9	5	2.98	4.09	5	5	1.93	3.3	4.42	2.06	2.05	2.07	1.84	1.08	5	0.57	0.55	0.56	0.58	0.83	0.82	0.83	1.43	1.67
User 1284	1.92	5	3	4.1	5	5	1.93	3.28	4.42	2.04	2.03	2.04	1.82	1.05	5	0.56	0.55	0.55	0.57	0.6	0.83	0.85	1.45	1.69
User 1285	1.94	5	3.01	4.1	5	5	1.9	3.27	5	2.02	2.01	2.02	1.8	1.03	5	0.55	0.54	0.55	0.57	0.59	0.84	0.88	1.46	1.71
User 1286	1.56	5	3.03	4.11	5	1.9	1.91	3.25	5	2	1.99	2	2.02	1.01	5	0.55	0.53	0.54	0.56	0.58	0.85	0.9	1.48	1.73
User 1287	1.57	5	3.05	4.12	5	1.9	1.94	3.26	5	1.98	1.97	1.99	1.76	0.99	5	0.54	0.53	0.53	0.55	0.58	0.87	0.88	1.5	1.75
User 1288	2.02	5	3.06	4.13	5	1.9	5	3.25	5	1.97	1.95	1.97	1.74	0.97	5	0.53	0.52	0.53	0.55	0.57	0.88	0.89	1.52	1.77
User 1289	2.03	5	3.08	5	2.67	1.9	5	3.21	5	1.95	1.94	1.94	1.72	0.95	5	0.53	0.51	0.52	0.54	0.57	0.89	0.91	1.53	1.58
User 1290	2.05	5	3.09	4.14	2.41	1.91	5	3.2	1.95	1.93	1.92	1.92	1.7	0.93	5	0.52	0.51	0.51	0.53	0.56	0.91	0.92	1.55	1.59
User 1291	2.03	5	3.11	4.15	2.9	1.94	1.95	3.18	1.94	1.91	1.9	1.91	1.68	0.91	3.19	0.51	0	0.51	0.53	0.55	0.92	0.93	1.57	1.63
User 1292	2.04	5	3.13	4.16	2.91	1.94	5	1.94	1.91	1.89	1.88	1.89	1.66	0.9	3.17	0.51	0	0.5	0.52	0.54	0.93	0.94	0.96	1.65
User 1293	2.06	5	3.15	4.17	2.91	1.95	5	1.92	1.9	1.88	1.86	1.87	1.64	0.88	2.05	0	0	0	0.51	0.54	0.95	0.95	0.97	1.65
User 1294	2.08	5	5	4.18	2.47	1.93	5	1.9	1.88	1.86	1.84	1.85	1.62	0.86	3.15	0	0	0	0.52	0.53	0.96	0.96	0.99	1.68
User 1295	2.1	5	5	4.19	2.51	1.91	5	1.88	1.86	1.84	1.83	1.83	1.6	0.84	3.14	0	0	0	0.51	0.52	0.97	0.98	1	1.91
User 1296	2.12	5	3.19	5	5	1.9	5	1.87	1.85	1.82	1.81	1.81	1.58	0.83	3.13	0	0	0	0.57	0.52	0.99	0.99	1.01	1.71
User 1297	2.13	5	3.21	5	5	1.91	2.04	1.85	1.84	1.81	1.79	1.8	1.56	0.81	1.96	0	0	0	0.59	0.51	1	1	1.02	1.71
User 1298	2.15	5	3.22	4.22	5	1.9	5	1.84	5	1.79	1.78	1.78	1.55	1.91	1.95	0	0	0	0	0	1.01	1.01	1.03	1.72
User 1299	2.15	5	3.22	4.21	5	1.91	5	1.84	5	1.79	1.77	1.77	1.54	1.95	3.1	0	0	0	0	0	1.01	1.01	1.03	1.74
User 1300	1.75	5	3.22	4.21	5	1.91	5	1.84	5	1.79	1.77	1.77	1.54	2.34	3.1	0	0	0	0	0	1.02	1.01	1.02	1.73
User 1301	1.08	5	3.22	4.22	2.76	1.91	5	1.84	5	1.8	1.78	1.78	1.55	5	3.11	0	0	0	0	0	1.02	1.01	1.02	1.06
User 1302	1.08	5	3.22	4.22	2.76	1.91	5	1.85	5	1.79	1.78	1.78	1.54	2.34	3.11	0	0	0	0	0	1.02	1.01	1.02	1.72
User 1303	1.74	1.78	3.22	4.22	2.76	1.91	5	1.84	5	1.8	1.78	1.77	1.54	2.34	3.11	0	0	0	0	0	1.02	1.01	1.02	1.73
User 1304	1.74	1.77	3.22	4.21	5	1.91	1.99	1.84	5	1.79	1.78	1.77	1.54	1.82	3.11	0	0	0	0	0	1.02	1.01	1.03	1.05
User 1305	1.08	1.77	3.22	4.21	5	1.91	5	1.84	5	1.79	1.78	1.77	1.54	2.34	3.11	0	0	0	0	0	1.02	1.01	1.03	1.05
User 1306	1.08	1.77	3.23	5	5	1.91	1.99	1.84	5	1.79	1.78	1.77	1.54	1.9	3.11	0	0	0	0	0	1.02	1.01	1.02	1.06
User 1307	1.08	1.78	3.23	5	5	1.91	1.99	1.84	5	1.79	1.78	1.77	1.54	1.9	3.11	0	0	0	0	0	1.04	1.01	1.03	1.06
User 1308	1.08	1.78	3.23	4.21	5	1.91	1.99	1.84	5	1.79	1.78	1.77	1.54	1.9	3.11	0	0	0	0	0	1.03	1.01	1.03	1.73
User 1309	1.74	5	3.23	4.21	5	1.91	1.99	1.84	5	1.79	1.78	1.77	1.54	2.33	3.11	0	0	0	0	0	1.04	1.01	1.03	1.73
User 1310	1.08	1.79	3.23	2.82	5	1.91	1.99	1.84	5	1.79	1.78	1.77	1.54	1.82	3.11	0	0	0	0	0	1.02	1.01	1.03	1.06
User 1311	1.08	5	3.23	4.21	5	1.91	1.95	1.84	5	1.79	1.78	1.77	1.54	1.82	3.11	0	0	0	0	0	1.04	1.01	1.03	1.06
User 1312	1.08	5	3.23	4.21	5	1.91	1.99	1.84	5	1.79	1.77	1.77	1.54	1.9	3.11	0	0	0	0	0	1.03	1.01	1.03	1.71
User 1313	1.08	5	3.23	4.22	5	1.91	1.99	1.84	5	1.79	1.77	1.77	1.54	5	3.1	0	0	0	0	0	1.03	1.01	1.02	1.06
User 1314	1.08	5	3.23	4.22	5	1.91	1.99	1.83	5	1.79	1.77	1.76	1.54	1.81	0.5	0	0	0	0	0	1.03	1.01	1.03	1.06
User 1315	1.08	5	3.23	4.22	5	1.91	1.92	1.83	5	1.79	1.76	1.76	1.53	1.88	0.5	0	0	0	0	0	1.03	1.02	1.03	1.06
User 1316	1.08	5	3.24	4.22	5	1.92	1.92	1.82	5	1.79	1.76	1.75	1.53	1.79	0.5	5	0	0	0	0	1.04	1.02	1.03	1.06
User 1317	1.08	5	3.25	4.22	5	5	1.92	1.82	5	1.79	1.75	1.75	1.52	1.78	0.5	5	0	0	0	0	1.04	1.03	1.04	1.06
User 1318	1.09	5	3.25	4.23	5	5	1.92	1.82	5	5	1.75	1.74	1.52	1.77	0	2.35	0	0	0	0	1.05	1.03	1.04	1.07
User 1319	1.09	5	5	4.23	5	5	1.91	3.08	5	5	1.75	1.73	1.74	1.77	0	2.35	0	0	0	0	1.05	1.04	1.05	1.07
User 1320	1.1	5	5	4.23	5	5	1.92	3.08	5	5	1.74	1.73	1.74	1.76	0	2.35	0	0	0	0	1.05	1.04	1.05	1.07
User 1321	1.1	5	5	4.23	5	5	1.92	3.07	5	5	1.74	1.72	1.73	1.75	0	5	0	0	0	0.57	1.05	1.04	1.05	1.08
User 1322	1.1	5	5	4.23	5	5	1.92	3.07	5	5	1.74	1.72	1.73	1.75	0.75	5	0	0	0	0.57	1.05	1.04	1.05	1.74
User 1323	1.1	5	5	4.23	5	5	1.92	3.07	5	5	1.73	1.73	1.74	1.75	0.74	5	0	0	0	0.57	0.51	1.04	1.05	1.08
User 1324	1.09	5	5	4.23	5	5	1.92	3.08	5	5	1.74	1.73	1.74	1.76	0.75	5	0	0	0	0.57	0.51	1.04	1.05	1.07
User 1325	1.09	5	5	4.23	5	5	1.92	3.08	5	5	1.74	1.73	1.74	1.76	0.74	0	0	0	0	0.58	0.5	1.04	1.05	1.07
User 1326	1.09	5	5	4.23	5	5	1.92	3.08	1.79	5	1.74	1.73	1.74	1.75	0.74	0	0	0	0	0.57	0.5	1.04	1.05	1.08
User 1327	1.09	5	5	4.23	5	5	1.92	3.08	1.79	5	1.74	1.73	1.79	1.76	0.74	0	0	0	0	0	1.05	1.04	1.06	1.07
User 1328	1.08	5	5	4.23	5	5	1.92	5	1.79	5	1.74	1.73	1.75	1.76	0.74	0	0	0	0	0	1.05	1.04	1.5	1.73
User 1329	1.77	5	5	4.23	5	5	1.92	5	1.79	5	1.74	1.73	1.74	1.84	0.74	3.09	0	0	0	0	0	1.04	1.04	1.73
User 1330	1.55	5	5	4.23	4.24	5	1.93	5	1.8	5	1.74	1.73	1.74	1.84	0.74	0	0	0	0	0	0	1.03	1.04	1.53
User 1331	1.54	5	5	4.23	4.24	5	1.93	5	1.8	5	1.74	1.73	1.75	1.84	0.74	0	0	0	0	0	0	1.04	1.04	1.73
User 1332	1.54	5	5	4.23	4.24	5	5	2.07	1.79	5	1.74	1.73	1.74	1.51	0.74	0	0	0	0	0	0	1.04	1.04	1.53
User 1333	1.76	5	5	4.24	4.23	5	5	5	3.08	5	1.74	1.73	1.74	1.84	0.74	0	0	0	0	4.23	0	1.04	1.04	1.73
User 1334	1.76	5	5	3.27	4.23	5	5	5	3.08	5	1.74	1.73	1.74	1.76	0.74	0	0	0	0	0	0	1.04	1.04	1.06
User 1335	1.76	5	5	3.27	4.23	5	5	5	1.8	5	1.75	1.73	1.74	1.75	0.74	1.88	0	0	0	0	0	1.04	1.04	1.05
User 1336	1.08	1.11	1.81	3.27	4.23	5	5	2.07	3.08	5	1.76	1.73	1.73	1.49	1.79	0	0	0	0	0	0	1.04	1.03	1.05
User 1337	1.07	1.11	5	3.27	4.23	5	5	2.09	1.81	5	5	1.73	1.73	1.5	1.78	0	0	0	0	0	0	5	1.03	1.05
User 1338	1.06	1.1	5	3.27	5	5	5	1.83	1.81	5	5	1.74	1.73	1.74	1.78	1.8	0.53	0	0	0	0	1.8	1.03	1.04
User 1339	1.06	1.1	5	3.28	5	5	5	1.84	1.81	5	5	1.74	1.73	1.74	1.77	1.8	0	0	0	0	0	1.05	1.03	1.04
User 1340	1.06	1.1	5	3.28	5	5	5	5	1.82	5	5	1.74	1.73	1.74	1.77	1.79	0	0	0	0	0	1.04	1.03	1.04
User 1341	1.06	1.1	5	3.28	5	5	5	5	1.81	5	5	1.74	1.73	1.74	1.77	1.79	0	0	0	0	0	5	1.03	1.04
User 1342	1.06	1.1	5	3.28	5	5	5	5	1.81	5	5	1.74	1.73	1.74	1.77	1.79	0	0	0	0	0	1.05	1.03	1.04
User 1343	1.06	1.1	5	3.28	5	5	5	5	1.81	5	5	1.74	1.73	1.74	1.77	1.8	0	0	0	0	0	1.8	1.03	1.04
User 1344	1.06	1.1	5	3.28	5	5	5	5	5	5	5	1.74	1.73	1.74	1.77	1.8	0	0	0	0	0	1.8	1.03	1.04
User 1345	1.06	5	5	3.28	5	5	5	5	1.81	5	5	1.74	1.73	1.74	1.77	1.79	0	0	0	0	0	1.05	1.03	1.04
User 1346	1.06	1.1	5	3.28	5	5	5	5	1.81	5	5	1.74	1.73	1.74	1.77	1.79	0	0	0	0	0	1.04	1.03	1.04
User 1347	1.06	1.1	5	3.28	5	5	5	1.84	1.81	5	5	1.74	1.73	1.74	1.77	1.8	0	0	0	0	0	1.05	1.03	1.04
User 1348	1.06	1.1	5	3.28	5	5	5	1.83	1.81	5	5	1.74	1.73	1.74	1.77	1.8	0	0	0	0	0	5	.26		1.04
User 1349	1.06	1.1	5	3.28	4.24	5	5	1.83	1.81	5	5	1.74	1.73	1.74	1.77	1.79	0	0	0	0	0	1.05	1.03	1.04
User 1350	1.07	1.1	5	3.29	4.24	5	5	1.83	1.81	5	5	1.74	1.73	1.74	1.76	1.79	0	0	0	0	0	1.05	1.03	1.04
User 1351	1.07	1.11	5	3.29	4.23	5	5	1.83	5	5	5	1.73	1.72	1.73	1.76	0.74	0	0	0	0	0	1.05	1.04	1.05
User 1352	1.07	5	5	5	4.23	5	5	2.01	3.07	5	5	1.72	1.71	1.73	1.75	1.78	1.87	0	0	0	0.57	1.06	1.04	1.06
User 1353	1.08	5	5	3.3	4.23	5	5	1.94	3.07	5	5	1.72	1.71	1.71	1.74	0.72	1.86	0	0	0	0.57	1.06	1.05	1.06
User 1354	1.08	2.88	5	3.31	4.24	5	5	2	3.07	5	5	1.71	1.7	1.71	1.73	0.71	1.85	0	0	0	0.58	1.07	1.06	1.09
User 1355	1.09	5	5	3.32	4.24	5	5	1.96	5	5	5	1.7	1.69	1.7	1.72	0.7	1.84	0	0	0	0.58	1.08	1.07	1.1
User 1356	1.1	2.91	5	5	4.25	5	5	1.93	5	5	1.71	1.69	1.68	1.69	1.71	0.69	0	0	0	0	0.59	1.1	1.07	1.11
User 1357	1.79	5	5	5	4.26	5	5	1.93	5	3.05	1.7	1.68	1.67	1.68	1.7	0.69	0	0	0	0	0.61	1.85	1.08	1.13
User 1358	1.8	2.92	5	5	4.26	5	5	1.92	5	3.04	1.69	1.67	1.66	1.67	1.78	0.68	0	0	0	0	4.26	1.86	1.09	1.11
User 1359	1.81	2.18	5	5	4.27	2.79	5	1.96	5	3.03	1.68	1.65	1.65	1.66	1.77	0.68	0	0	0	0	0	1.86	1.1	1.14
User 1360	1.17	1.86	5	5	4.28	2.79	5	1.94	5	3.02	1.67	1.64	1.64	1.64	1.75	0.68	5	0	0	0	0	0	1.12	1.15
User 1361	1.18	2.95	5	5	4.28	2.8	5	1.92	5	5	1.66	1.63	1.63	1.64	1.41	0.68	1.71	0	0	0	0	0	1.13	1.14
User 1362	1.17	5	5	5	4.3	5	5	1.91	5	5	1.68	1.63	1.62	1.62	1.73	0.67	1.7	0	0	0	0	0	1.14	1.14
User 1363	1.17	2.97	5	5	4.29	5	5	1.9	5	3.02	1.67	1.62	1.6	1.62	1.72	1.74	1.69	0	0	0	0	0	1.15	1.15
User 1364	1.18	2.98	5	5	4.32	5	5	1.72	5	3	5	1.61	1.59	1.6	1.72	1.72	1.7	0	0	0	0	0	1.16	1.16
User 1365	1.18	2.35	5	5	5	5	5	1.71	5	2.99	1.65	1.6	1.58	1.59	1.64	1.72	1.66	0	0	0	0	0	1.17	1.17
User 1366	1.19	2.42	5	3.4	4.31	4.32	5	1.7	5	2.99	1.64	1.59	1.58	1.58	1.36	1.71	1.65	0	0	0	0	0	1.18	1.18
User 1367	1.2	2.28	5	5	5	4.32	5	1.89	5	2.99	1.63	1.58	1.57	1.57	1.35	1.7	0	0	0	0	0	0	1.19	1.19
User 1368	1.21	2.29	5	5	4.32	4.33	5	1.89	5	2.98	1.6	1.57	1.56	1.56	1.34	1.87	0	0	0	0	0	0	1.2	1.2
User 1369	1.22	2.29	5	5	4.33	4.33	5	1.88	5	2.97	1.59	1.56	1.55	1.55	1.33	1.69	0	0	0	0	0	0	1.21	1.21
User 1370	1.23	2.22	5	5	4.33	4.34	5	1.88	5	2.96	1.58	1.55	1.53	1.54	1.32	1.67	0	0	0	0	0	0	1.22	1.22
User 1371	1.24	2.23	5	5	4.34	2.81	5	1.87	5	2.96	1.57	1.54	1.52	1.53	1.31	1.66	0	0	0	0	0	0	1.23	1.23
User 1372	1.25	2.23	5	5	5	2.81	5	1.87	5	2.95	5	1.53	1.51	1.51	1.31	1.65	0	0	0	0	0	0	1.25	1.24
User 1373	1.26	2.33	5	5	5	2.81	5	1.87	5	2.95	5	1.52	1.5	1.5	1.3	1.56	0	0	0	0	0	0	1.27	1.25
User 1374	1.27	1.3	5	5	4.36	2.82	5	1.86	1.88	5	5	1.51	1.5	1.49	1.29	1.63	0	0	0	0	0	0	2.02	1.26
User 1375	1.27	1.31	5	5	5	2.82	5	1.86	5	5	5	1.5	1.49	1.48	1.29	1.62	0	0	0	0	0	0	1.57	1.27
User 1376	1.28	1.31	5	5	4.37	2.81	5	1.86	1.87	5	5	1.49	1.48	1.47	1.49	1.52	0	0	0	0	0	5	1.58	1.27
User 1377	1.29	1.32	5	5	5	4.36	5	1.86	1.87	5	1.92	1.48	1.47	1.46	1.48	1.6	0	0	0	0	0	5	1.6	1.28
User 1378	1.3	1.33	5	5	4.37	4.37	5	1.85	1.86	5	1.91	1.47	1.46	1.45	1.47	1.51	0	0	0	0	0	5	1.6	1.29
User 1379	1.32	1.34	1.37	5	4.38	4.37	5	1.85	1.86	1.88	1.91	1.46	1.45	1.44	1.46	1.49	0	0	0	0	0	5	2.06	1.3
User 1380	1.32	1.34	2.57	5	4.39	4.38	5	1.84	1.85	1.88	1.9	1.45	1.44	1.43	1.45	1.47	0	0	0	0	0	4.38	0.79	1.31
User 1381	1.34	1.35	1.38	5	4.4	4.38	5	1.84	1.85	1.87	5	1.44	1.43	1.42	1.44	1.46	0.5	0	0	0	0	4.38	0.79	1.32
User 1382	1.34	1.36	1.39	5	5	4.39	1.87	1.84	1.85	1.87	5	1.43	1.42	1.41	1.42	1.45	0.5	0	0	0	0	2.16	0.8	1.33
User 1383	1.35	1.37	1.4	5	5	2.96	1.85	1.83	1.84	1.87	1.89	1.43	1.41	1.4	1.42	1.43	0.51	0.58	0	0	0	4.4	0.81	1.34
User 1384	1.36	1.38	1.41	5	5	2.96	1.85	1.83	1.84	1.87	1.88	1.42	1.4	1.39	1.41	1.42	0.51	0	0	0	0	4.4	0.82	1.35
User 1385	1.38	1.39	1.42	3.53	3.49	2.96	1.84	1.83	1.84	5	1.89	1.42	1.39	1.38	1.39	1.42	0.51	0	0	0	0	4.4	0.82	1.36
User 1386	1.39	1.41	1.43	5	5	2.97	1.84	1.82	1.83	1.87	1.88	1.41	1.38	1.37	1.38	1.4	0.52	0	0	0	0	4.41	0.83	1.37
User 1387	1.41	1.42	1.43	5	5	2.96	1.83	1.82	1.83	5	1.87	1.6	1.37	1.36	1.37	1.39	1.42	0	0	0	0	4.41	0.84	1.39
User 1388	1.42	2.12	1.44	5	5	4.42	1.83	1.82	1.83	1.87	5	1.38	1.36	1.35	1.36	1.39	1.41	0	0	0	0	4.42	0.85	1.4
User 1389	1.44	2.12	2.78	5	5	4.44	1.83	1.81	1.83	1.87	1.86	1.37	1.35	1.34	1.35	1.18	1.54	0	0	0	0	4.42	0.86	1.41
User 1390	1.46	2.13	2.66	5	3.51	4.43	1.83	1.81	1.82	1.88	1.87	1.36	1.34	1.33	1.34	1.17	1.39	0.5	0	0	0	4.43	0.87	1.42
User 1391	1.46	2.14	2.67	5	5	4.43	1.82	1.81	1.83	1.87	1.86	1.35	1.33	1.32	1.34	1.17	1.38	0.51	0	0	0	4.44	0.55	1.43
User 1392	1.44	2.15	2.8	5	3.52	1.85	1.82	1.8	1.82	1.87	1.87	1.34	1.33	1.31	1.33	1.35	1.49	0.52	0	0	0	4.45	0.54	1.44
User 1393	1.46	2.16	1.49	5	5	1.84	1.82	1.8	1.83	1.84	5	1.33	1.32	1.31	1.32	1.47	1.36	0.52	0	0	0	4.45	0.55	1.45
User 1394	0.6	2.17	1.51	5	5	1.84	1.82	1.8	1.85	1.83	5	1.32	1.31	1.3	1.31	1.34	1.36	0.52	0	0	0	4.46	4.45	1.46
User 1395	0.61	2.18	2.45	5	5	1.83	1.81	1.79	1.81	1.83	5	1.32	1.3	1.29	1.34	1.44	1.34	0.53	0	0	0	4.47	0.55	1.47
User 1396	0.61	2.19	2.24	5	3.54	4.46	1.81	1.79	1.84	1.82	5	1.31	1.29	1.28	1.33	1.43	1.33	0.54	0.5	0	0	5	0.56	0.59
User 1397	0.61	2.2	2.24	5	5	1.83	1.81	1.79	1.8	1.81	5	1.3	1.29	1.27	1.28	1.42	1.44	0.55	0.51	0	0.5	5	0.57	1.49
User 1398	0.61	2.21	2.48	5	5	4.47	1.82	1.79	1.8	1.8	5	1.29	1.28	1.26	1.3	1.41	1.44	0.58	0.51	0.5	0.51	5	4.48	0.59
User 1399	0.61	2.24	2.48	1.58	5	4.47	5	1.78	1.79	1.8	2.82	1.28	1.27	1.25	1.26	1.41	1.43	0.55	0.52	0.5	0.51	5	4.48	0.6
User 1400	0.61	2.25	2.49	1.59	5	4.48	5	1.78	1.78	1.79	2.81	1.28	1.26	1.25	1.25	1.4	1.43	0.56	0.52	0.51	0.51	5	0.61	0.6
User 1401	0.62	2.25	2.49	1.59	5	4.49	5	1.77	1.77	1.79	5	5	1.25	1.24	1.24	1.27	1.42	0.56	0.53	0.51	0.55	5	4.49	0.6
User 1402	0.62	2.27	2.5	1.61	5	4.49	5	1.77	1.77	1.78	5	5	1.24	1.23	1.23	1.26	1.41	0.57	0.54	0.52	0.53	0.56	4.49	0.6
User 1403	0.62	2.28	2.51	1.62	5	4.5	5	1.77	1.76	1.77	5	5	1.27	1.21	1.21	1.23	1.4	0.58	0.54	0.52	0.53	0.55	0.59	0.61
User 1404	0.63	2.28	2.52	1.63	5	4.51	1.79	1.76	1.76	1.77	5	5	5	1.2	1.2	1.22	1.39	0.58	0.55	0.53	0.53	0.55	0.59	0.61
User 1405	0.63	2.3	2.53	1.64	5	4.51	1.78	1.75	1.75	1.76	1.8	5	1.82	1.19	1.19	1.2	1.38	0.59	0.56	0.54	0.54	0.56	0.61	0.62
User 1406	0.64	1.73	2.34	1.66	5	1.82	2.84	1.75	1.74	1.75	1.79	5	1.82	1.17	1.17	1.18	1.37	0.59	0.57	0.54	0.54	0.56	0.62	0.62
User 1407	1.61	2.34	2.35	1.67	5	1.81	5	1.75	1.73	1.74	1.78	5	5	1.16	1.15	1.17	1.06	1.38	0.58	0.55	0.55	0.57	0.6	0.62
User 1408	1.63	2.35	2.37	1.69	5	4.54	4.55	1.73	1.72	1.73	1.77	5	5	1.14	1.14	1.15	1.35	1.21	0.59	0.56	0.56	0.57	0.6	0.63
User 1409	1.65	2.37	2.39	1.71	5	1.8	2.85	1.73	1.71	1.72	1.76	5	5	1.13	1.12	1.13	1.33	1.93	0.59	0.57	0.57	0.58	0.61	0.64
User 1410	1.67	2.39	2.88	1.72	5	4.56	4.56	1.72	1.7	1.71	1.75	1.76	5	1.14	1.1	1.11	1.14	1.34	1.77	0.58	0.58	0.59	0.62	0.65
User 1411	1.69	2.41	2.64	1.75	5	4.57	4.58	1.71	1.69	1.7	1.74	1.78	5	5	1.08	1.1	1.12	1.35	1.35	0.59	0.59	0.6	0.63	0.65
User 1412	1.71	2.43	2.91	1.76	1.81	4.59	4.59	1.69	1.68	1.68	2.73	1.57	5	5	1.07	1.08	1.11	1.33	1.34	0.6	0.6	0.61	0.64	0.66
User 1413	1.73	2.44	2.67	2.95	5	5	5	1.67	1.66	1.67	2.72	1.56	5	1.07	1.05	1.06	1.09	1.31	1.33	0.72	0.61	0.62	0.65	0.67
User 1414	1.75	2.46	2.68	5	5	5	5	1.66	1.62	1.66	2.71	5	5	1.05	1.03	1.04	1.07	1.1	1.32	0.63	0.62	0.63	0.66	0.68
User 1415	1.77	2.48	2.69	5	5	5	1.67	1.65	1.61	1.65	1.68	1.49	1.05	1.03	1.03	1.03	1.05	1.29	0.66	0.64	0.63	0.64	0.67	0.69
User 1416	1.79	2.5	2.71	5	5	5	5	1.63	1.59	1.64	1.66	1.46	1.03	1	1	1.01	1.03	1.29	0.67	0.74	0.64	0.66	0.68	0.7
User 1417	1.81	2.52	2.72	5	5	5	1.68	1.63	1.58	1.63	1.65	1.44	5	0.99	0.98	1	1.01	1.04	0.68	0.66	0.65	0.66	0.69	0.72
User 1418	1.83	2.54	2.74	5	5	5	5	1.61	1.57	1.62	1.64	1.42	1	0.97	0.96	5	1	1.02	0.69	0.67	0.66	0.68	4.65	0.73
User 1419	1.85	2.56	2.75	5	5	4.66	1.63	1.57	1.55	1.6	5	1.41	5	0.96	0.95	0.96	1.22	1.01	0.7	0.68	0.67	0.69	0.71	0.75
User 1420	1.87	2.57	2.77	1.92	5	5	1.62	1.56	1.54	1.57	1.57	1.42	5	0.94	0.93	0.94	1.22	0.99	0.71	0.69	0.69	0.7	0.72	0.75
User 1421	1.89	2.6	2.78	1.95	5	4.67	1.6	1.55	1.53	1.56	1.55	5	5	0.93	0.91	0.92	1.25	1.25	0.72	0.71	0.7	0.7	4.68	0.76
User 1422	1.91	2.62	2.8	5	5	5	1.59	1.53	1.51	1.52	1.54	5	5	0.91	0.9	0.91	1.25	1	0.74	0.72	0.71	0.72	0.75	5
User 1423	1.93	2.63	2.81	5	5	5	1.58	1.51	1.5	1.51	1.53	5	5	0.9	0.88	0.89	0.92	1.26	0.75	0.73	0.72	0.73	0.75	0.8
User 1424	1.95	2.65	2.83	5	5	5	1.57	1.49	1.49	1.49	5	5	5	0.88	0.87	0.88	0.89	1.24	0.76	0.74	0.73	0.74	0.76	0.79
User 1425	1.97	2.67	2.84	5	5	5	1.56	1.48	1.47	1.48	1.51	5	5	0.86	0.85	0.86	0.88	1.23	0.77	0.75	0.74	0.75	0.77	0.8
User 1426	0.85	2.69	2.86	2.04	5	5	1.55	1.47	1.46	1.47	1.5	2.13	5	0.85	0.84	0.84	0.87	0.9	0.78	0.76	0.75	0.77	0.79	0.81
User 1427	2	2.7	2.87	5	5	5	5	1.46	1.45	1.46	1.48	2.12	5	0.83	0.82	0.83	0.85	0.88	0.79	0.77	0.76	0.77	0.8	0.83
User 1428	2.02	2.72	2.89	5	5	5	5	1.45	1.44	1.45	1.47	2.12	5	0.82	0.81	0.81	0.84	0.87	0.8	0.78	0.77	0.78	0.8	0.83
User 1429	2.02	2.73	2.89	5	5	5	5	1.45	1.44	1.45	5	5	0.83	0.81	0.8	0.81	0.83	0.86	1.24	0.78	0.77	0.78	0.8	0.83
User 1430	0.87	0.89	2.89	5	5	5	5	1.45	1.44	1.48	5	2.12	0.83	0.81	0.8	0.81	0.83	1.17	0.81	0.78	0.77	0.78	0.8	0.83
User 1431	0.87	0.89	2.89	5	5	5	5	1.45	1.45	1.5	5	5	0.84	0.81	0.8	0.81	0.83	0.86	0.8	0.78	0.77	0.78	0.8	0.83
User 1432	0.87	0.89	2.89	5	5	5	5	1.45	1.44	1.47	5	2.12	0.84	0.81	0.8	0.81	0.83	1.17	0.8	0.78	0.77	0.78	0.8	0.83
User 1433	0.87	0.89	2.9	5	5	5	5	1.45	1.44	1.46	5	2.12	0.84	0.81	0.8	0.81	0.83	1.17	0.8	0.78	0.77	0.78	0.8	0.82
User 1434	0.87	2.73	2.9	5	5	1.56	5	1.45	1.44	1.45	2.63	2.12	0.85	0.81	0.8	0.81	0.83	1.17	0.8	0.78	0.77	0.78	0.8	0.82
User 1435	0.87	2.04	3.19	5	5	1.56	5	1.46	1.44	1.45	5	2.11	5	0.81	0.8	0.81	0.83	1.17	0.8	0.78	0.77	0.78	0.8	0.82
User 1436	0.87	2.78	3.19	5	5	3.99	5	1.46	1.45	1.45	2.62	2.12	5	0.81	0.8	0.81	0.83	0.84	0.8	0.78	0.77	0.78	0.8	0.82
User 1437	0.87	2.04	2.9	5	5	3.99	1.56	1.46	1.45	1.45	2.62	2.12	5	0.81	0.8	0.81	0.83	1.17	0.8	0.78	0.77	0.78	5	5
User 1438	1.48	0.91	2.91	5	5	5	5	1.46	1.45	1.45	2.62	2.12	0.85	0.81	0.8	0.81	0.82	0.84	0.81	0.78	0.77	0.78	5	5
User 1439	1.48	0.91	2.91	5	5	5	5	1.46	1.45	1.45	2.62	2.12	0.85	0.81	0.8	0.81	0.82	0.85	0.81	0.78	0.77	0.78	0.8	5
User 1440	1.47	2.03	2.77	5	5	5	5	1.46	1.45	1.45	2.62	5	5	0.81	0.8	0.81	0.82	0.84	0.81	0.78	0.77	0.78	0.86	5
User 1441	0.84	2.03	2.05	2.9	5	5	5	1.46	1.45	1.45	2.62	2.11	5	0.81	0.8	0.81	0.82	1.17	0.81	0.78	0.77	0.78	0.79	0.84
User 1442	0.84	2.03	2.74	2.9	5	3.99	1.56	1.46	1.45	1.45	2.61	0.89	5	0.81	0.8	0.8	0.82	0.84	0.81	0.78	0.77	0.77	0.79	5
User 1443	0.84	2.04	2.7	2.91	5	1.6	1.56	1.54	1.46	1.45	1.46	5	5	0.82	0.8	0.8	0.82	0.83	0.82	0.79	0.77	0.77	0.79	5
User 1444	0.83	2.03	2.71	2.9	5	5	1.55	1.56	1.46	1.45	1.46	5	5	0.82	0.79	0.79	0.82	0.83	0.83	0.79	0.77	0.77	0.79	0.83
User 1445	0.83	0.92	2.71	2.9	5	5	5	5	1.46	1.45	1.46	5	5	5	0.79	0.79	0.81	0.83	0.83	0.8	0.77	0.77	0.78	0.82
User 1446	0.83	0.92	2.71	2.9	5	3.72	1.56	1.47	1.46	1.45	1.46	5	5	5	0.8	0.79	0.81	0.83	0.86	0.79	0.77	0.77	0.78	0.81
User 1447	0.83	0.92	2.71	2.9	2.09	3.72	5	1.47	1.47	1.45	1.46	5	5	5	0.8	0.79	0.81	0.83	0.87	1.22	0.77	0.77	0.78	0.81
User 1448	0.83	2.03	2.71	2.9	5	5	5	1.47	1.47	1.45	1.46	5	5	5	0.8	0.79	0.8	0.83	0.86	1.22	0.77	0.77	0.78	0.81
User 1449	0.82	2.03	2.72	2.91	5	5	5	1.47	1.47	1.45	1.46	1.49	5	5	0.8	0.79	0.8	0.82	1.2	1.21	0.78	0.77	0.78	0.8
User 1450	0.82	2.03	2.73	2.91	5	5	5	1.47	1.46	1.45	1.46	1.71	5	5	0.8	0.79	0.8	0.82	1.19	0.79	0.77	0.76	0.77	0.8
User 1451	0.82	2.03	2.14	2.91	5	5	5	1.48	1.46	1.45	1.46	1.71	0.85	5	0.81	0.79	0.8	0.82	1.19	1.23	0.77	0.76	0.77	0.8
User 1452	0.82	2.04	2.74	2.91	5	5	5	1.48	1.47	1.45	1.47	5	5	5	0.8	0.79	0.8	0.82	0.85	1.23	0.77	0.76	0.77	0.79
User 1453	0.81	0.85	2.74	2.92	5	5	5	1.49	1.47	1.46	1.51	1.71	5	5	0.8	0.79	0.79	0.81	0.84	1.22	0.77	0.76	0.77	0.79
User 1454	0.81	1.49	2.74	2.76	5	5	5	5	1.47	1.46	1.51	2.61	5	5	0.79	0.78	0.79	0.81	1.15	1.22	0.77	0.76	0.77	0.79
User 1455	5	0.85	2.06	2.75	5	5	5	5	1.48	1.46	1.47	2.61	5	5	0.79	0.78	0.8	0.81	1.15	1.23	0.77	0.76	0.77	0.79
User 1456	0.9	0.84	2.04	2.71	5	5	5	5	1.48	1.47	1.46	2.61	5	5	0.8	0.78	0.79	0.81	1.19	1.23	0.77	0.76	0.76	0.8
User 1457	0.8	0.85	2.04	2.72	5	5	5	5	1.49	1.53	1.46	2.61	5	5	0.8	0.78	0.78	0.81	0.82	0.86	0.77	0.76	0.76	0.8
User 1458	0.88	0.84	2.04	2.73	5	5	5	3	5	1.59	1.46	1.48	5	5	0.8	0.78	0.78	0.79	0.82	1.24	0.78	0.76	0.76	0.78
User 1459	0.8	0.82	2.04	2.74	2.93	5	5	5	5	5	1.46	1.47	1.51	5	0.82	0.79	0.78	0.79	0.81	1.18	0.8	0.76	0.75	0.77
User 1460	0.79	0.82	2.04	2.72	2.93	5	5	3.03	5	1.47	1.46	1.47	5	5	5	0.8	0.77	0.78	0.81	0.84	0.77	0.85	0.75	0.76
User 1461	0.79	0.81	2.04	2.73	2.93	5	5	5	5	1.47	1.46	1.47	1.72	5	5	0.78	0.77	0.78	0.8	0.83	0.77	0.76	0.75	0.76
User 1462	0.78	0.81	2.04	2.75	2.93	5	5	1.52	5	1.48	1.47	1.52	2.6	5	5	0.78	0.77	0.78	0.8	0.84	0.77	0.76	0.75	0.76
User 1463	0.77	0.8	1.5	2.75	3.22	5	5	1.53	5	1.48	1.47	1.52	2.61	5	5	0.78	0.77	0.78	0.8	0.82	0.77	0.76	0.75	0.75
User 1464	0.78	0.8	0.84	2.06	3.22	5	5	1.57	5	1.54	1.47	1.52	2.61	5	5	0.78	0.77	0.77	1.19	0.82	0.78	0.76	0.75	0.75
User 1465	0.78	0.81	0.85	2.76	3.22	5	5	1.52	5	1.53	1.46	1.51	5	5	5	0.78	0.77	0.77	0.8	0.82	0.78	0.76	0.75	0.76
User 1466	0.78	0.82	0.86	2.76	2.94	5	5	1.52	5	1.48	1.46	1.5	5	5	5	0.77	0.76	0.77	0.79	0.82	0.78	0.77	0.76	0.76
User 1467	0.79	0.82	0.86	2.76	2.94	5	5	1.5	5	5	1.45	1.46	5	5	5	0.77	0.76	0.77	0.79	0.82	0.79	0.78	0.77	0.78
User 1468	0.81	0.83	0.87	2.78	2.94	5	5	1.49	5	5	1.44	1.45	2.61	5	5	0.76	0.76	0.76	0.79	0.81	0.8	0.79	0.78	0.79
User 1469	0.81	0.85	2.08	2.79	2.95	5	5	1.48	5	5	1.43	1.46	2.6	5	5	0.76	0.75	0.76	0.78	0.81	0.82	0.8	0.79	0.8
User 1470	0.83	0.86	1.55	2.82	2.95	5	5	1.47	5	5	1.41	1.45	5	5	5	0.75	0.74	0.75	0.77	0.8	0.83	0.81	0.8	0.81
User 1471	0.85	0.88	0.91	2.83	2.96	5	5	1.45	5	5	1.4	1.44	5	5	5	0.75	0.74	0.75	0.77	0.79	0.85	0.83	0.82	0.83
User 1472	0.86	0.89	0.93	2.81	2.96	5	5	1.44	5	1.56	1.38	1.42	5	5	5	0.74	0.73	0.74	0.76	0.79	0.86	0.84	0.83	0.84
User 1473	0.87	5	1.59	2.82	2.97	5	5	1.42	5	1.54	1.36	1.4	5	5	5	0.74	0.73	0.73	0.76	0.78	0.87	0.86	0.85	0.86
User 1474	0.89	5	1.61	2.15	2.98	5	5	1.41	5	1.52	1.35	1.4	2.59	5	5	0.73	0.72	0.73	0.75	0.77	0.89	0.88	0.87	0.88
User 1475	0.91	0.94	1.63	2.16	2.99	5	5	5	5	1.5	1.33	1.37	2.58	5	5	0.72	0.71	0.72	0.74	0.76	0.91	0.9	0.89	0.9
User 1476	0.93	0.97	1	2.17	2.99	5	5	5	5	1.49	1.31	1.35	2.58	5	5	0.72	0.7	0.71	1.27	0.76	0.93	0.91	0.9	0.95
User 1477	0.95	0.98	2.18	2.19	2.99	5	5	5	5	1.48	1.29	1.33	2.58	5	5	0.71	0.7	0.7	1.72	0.75	0.95	0.93	0.92	0.98
User 1478	0.97	0.99	1.68	2.2	3	3.02	5	3.95	5	1.47	1.27	1.32	2.58	5	5	0.7	0.69	0.7	0.73	0.74	0.97	0.95	0.94	0.98
User 1479	0.99	1.01	2.21	2.22	3	5	5	3.95	5	1.46	1.26	1.29	2.58	5	5	0.69	0.68	0.69	0.72	0.73	0.99	0.97	0.96	1.01
User 1480	1.01	2.24	2.23	2.23	3.01	5	5	5	5	1.45	1.24	1.27	2.58	5	5	0.69	0.68	0.68	0.76	0.73	1	0.99	0.98	1.02
User 1481	1.03	2.26	2.24	2.25	3.02	5	5	5	5	1.41	1.22	1.25	2.58	5	5	0.68	0.67	0.68	0.76	0.72	1.02	1.01	1	1.03
User 1482	1.04	2.27	2.26	2.27	3.03	5	5	5	5	1.39	1.2	1.24	2.57	5	5	0.67	0.66	0.67	0.69	0.71	1.04	1.03	1.02	1.07
User 1483	1.06	2.29	2.27	2.28	3.03	5	5	5	5	1.38	1.18	1.21	2.57	5	5	0.67	0.66	0.66	0.76	0.71	1.06	1.04	1.03	1.08
User 1484	1.08	2.3	2.29	2.3	3.04	5	5	5	5	5	1.16	1.19	5	5	5	0.66	0.65	0.65	0.77	0.7	1.08	1.06	1.05	1.1
User 1485	1.1	1.13	2.3	2.31	3.05	5	5	5	5	5	1.14	1.17	5	5	5	0.65	0.64	0.65	0.67	0.69	1.1	1.08	1.07	1.13
User 1486	1.12	5	2.32	2.33	3.06	5	5	5	5	5	1.12	1.16	2.57	5	5	0.65	0.63	0.64	0.67	0.69	1.12	1.1	1.09	1.13
User 1487	1.14	5	2.33	2.34	3.08	5	3.02	5	5	5	1.1	1.12	2.57	5	5	0.64	0.63	0.63	0.66	0.68	1.13	1.12	1.11	1.14
User 1488	1.15	2.36	2.35	2.36	3.08	5	5	1.15	5	1.3	1.09	1.09	5	5	5	0.63	0.62	0.63	0.65	0.67	1.15	1.14	1.13	1.16
User 1489	1.17	2.37	2.36	2.37	3.03	5	5	1.13	5	1.21	1.07	1.1	5	5	5	0.63	0.61	0.62	0.65	0.67	1.17	1.16	1.14	1.18
User 1490	1.19	2.39	2.38	2.39	3.04	5	5	1.11	5	1.21	1.05	1.07	5	5	5	0.61	0.61	0.61	0.64	0.66	1.19	1.18	1.16	1.23
User 1491	1.21	2.41	2.39	2.4	3.05	5	5	1.09	5	1.19	1.03	1.05	5	5	5	0.61	0.6	0.6	0.63	0.65	1.21	1.2	1.18	1.26
User 1492	1.23	2.42	2.41	3.04	3.12	5	5	1.07	5	1.03	1.01	1.02	5	5	5	0.6	0.59	0.6	0.62	0.64	1.23	1.21	1.2	1.28
User 1493	1.25	1.28	2.42	2.43	3.12	5	5	5	5	1.01	0.99	1	5	5	5	0.6	0.58	0.59	0.62	0.64	1.25	1.23	1.22	1.29
User 1494	1.27	1.3	2.44	2.45	3.1	5	5	1.04	5	0.99	0.97	0.99	5	5	5	0.59	0.58	0.58	0.61	0.63	1.27	1.25	1.24	1.32
User 1495	1.28	1.31	2.45	2.47	3.13	5	5	5	5	0.97	0.95	0.96	5	5	0.78	0.58	0.57	0.58	0.6	0.62	1.28	1.27	1.26	1.28
User 1496	1.3	1.62	2.47	2.48	3.14	5	5	5	5	0.95	0.93	0.94	5	5	0.76	0.57	0.56	0.57	0.59	0.62	1.3	1.29	1.28	1.28
User 1497	1.32	1.35	2.48	2.5	3.13	5	5	0.98	5	0.93	0.92	0.92	5	5	0.71	0.57	0.56	0.56	0.58	0.61	1.32	1.3	1.29	1.31
User 1498	1.34	1.65	2.5	2.54	3.14	5	5	5	5	0.91	0.9	0.91	5	5	0.69	0.56	0.55	0.55	0.58	0.6	1.34	1.32	1.31	1.32
User 1499	1.36	1.66	2.51	3.13	3.16	3.27	5	5	5	0.89	0.88	0.89	5	5	0.67	0.55	0.54	0.55	0.57	0.59	1.36	1.34	1.33	1.36
User 1500	1.37	2.54	2.53	2.54	3.16	3.28	5	0.93	5	0.88	0.86	0.87	5	5	0.66	0.55	0.53	0.54	0.56	0.59	1.37	1.36	1.35	1.38
User 1501	1.39	2.56	2.54	2.55	3.17	5	5	0.91	5	0.87	0.85	0.86	5	5	0.66	0.54	0.53	0.53	0.55	0.58	1.39	1.37	1.36	1.39
User 1502	1.41	1.46	2.54	1.48	3.18	5	5	5	1.16	5	0.85	0.86	5	5	5	0.54	0.53	0.53	0.56	0.57	1.39	1.38	1.36	1.39
User 1503	1.4	1.43	2.54	2.54	3.17	3.18	5	5	5	5	0.85	0.85	5	5	5	0.54	0.53	0.54	0.56	0.57	1.39	1.37	1.36	1.4
User 1504	1.4	1.43	1.44	2.54	3.18	3.18	5	5	5	5	0.85	0.85	5	5	5	0.54	0.53	0.53	0.56	0.57	1.39	1.37	1.36	1.37
User 1505	1.39	1.42	1.44	2.54	3.18	3.18	5	5	5	5	0.85	0.85	0.87	5	5	0.54	0.53	0.53	0.55	0.57	1.39	1.37	1.36	1.37
User 1506	1.38	1.43	1.44	2.54	3.18	3.18	5	5	5	5	0.86	0.85	0.87	5	5	0.55	0.53	0.53	0.55	0.57	1.4	1.38	1.36	1.36
User 1507	1.38	1.42	1.43	2.54	3.18	3.18	5	5	5	5	0.86	0.85	0.87	1.07	5	0.55	0.53	0.53	0.54	0.57	1.4	1.38	1.36	1.36
User 1508	1.37	1.63	1.43	2.54	3.18	3.18	5	5	5	5	0.86	0.85	0.87	1.07	5	0.55	0.52	0.53	0.54	0.57	1.4	1.38	1.36	1.36
User 1509	1.37	1.63	1.43	2.55	3.2	3.18	5	5	5	5	0.86	0.85	0.87	1.07	0.58	0.56	0.52	0.52	0.54	0.56	1.4	1.48	1.36	1.36
User 1510	1.37	5	1.42	2.55	3.17	3.18	5	5	5	5	5	0.85	0.87	1.07	0.58	0.57	0.52	0.52	0.54	0.57	1.54	1.39	1.36	1.36
User 1511	1.37	5	1.43	2.55	3.17	3.18	5	5	5	5	5	0.85	0.87	5	0.58	0.57	0.52	0.52	0.54	1.56	1.54	1.48	1.36	1.36
User 1512	1.37	1.41	1.42	2.55	3.17	3.18	5	5	5	5	0.86	0.85	0.86	2.52	5	0.69	0.53	0.52	0.53	1.55	1.54	1.48	1.36	1.36
User 1513	1.37	1.41	1.42	2.55	2.56	3.18	5	5	5	5	0.86	0.85	0.86	5	0.58	0.65	0.53	0.52	0.53	5	1.55	1.48	1.36	1.36
User 1514	1.37	1.42	1.42	2.55	3.17	3.18	5	5	5	5	0.86	0.85	0.86	5	0.58	0.64	0.53	0.52	0.53	0.57	1.55	1.47	1.36	1.36
User 1515	1.37	1.42	1.42	2.55	2.57	3.18	5	5	5	5	0.86	0.85	0.86	5	5	0.65	0.52	0.52	0.53	0.57	0.84	1.47	1.37	1.36
User 1516	1.36	1.39	1.41	2.54	3.17	3.18	5	5	5	5	0.86	0.85	0.86	5	5	0.64	0.52	0.52	0.53	0.57	0.84	1.47	1.37	1.36
User 1517	1.36	1.39	1.41	2.54	3.17	3.18	5	5	5	5	0.86	0.85	0.86	0.89	5	0.63	0.52	0.52	0.53	0.57	0.84	1.48	1.37	1.36
User 1518	1.36	1.39	1.41	2.55	3.18	3.18	5	5	5	5	0.86	0.85	0.86	0.89	5	0.55	0.52	0.52	0.53	1.59	0.83	1.47	1.37	1.36
User 1519	1.36	1.38	1.41	2.55	3.18	3.18	5	5	5	5	0.86	0.85	0.86	0.88	5	0.55	0.52	0.52	0.52	2.72	0.59	1.47	1.36	1.35
User 1520	1.36	1.39	1.41	2.55	3.17	3.18	3.19	5	5	1.18	0.86	0.85	0.86	2.69	5	0.55	0.52	0.52	0.52	1.6	0.58	1.47	1.37	1.35
User 1521	1.36	1.38	1.42	2.55	3.17	3.19	3.2	5	5	5	0.86	0.85	5	5	5	0.56	0.52	0.51	0.52	0.55	0.57	1.42	1.36	1.35
User 1522	1.36	1.38	2.1	2.55	3.17	3.18	3.2	3.63	5	5	0.87	0.85	0.87	0.89	5	0.55	0.52	0.51	0.52	0.54	0.57	1.42	1.36	1.35
User 1523	1.38	5	2.57	2.55	2.57	3.19	3.2	3.25	5	5	0.87	0.86	0.87	5	5	0.56	0.52	0.51	0.52	0.54	0.57	1.42	1.37	1.35
User 1524	1.36	1.58	5	1.44	2.57	3.18	3.2	3.22	5	5	0.87	0.86	0.86	5	5	0.55	0.52	0.51	0.52	0.58	0.56	0.61	1.37	1.35
User 1525	1.38	1.4	1.41	1.43	2.56	3.2	3.19	5	5	5	5	0.86	0.86	5	1.1	0.56	0.52	0.51	0.51	0.56	0.55	0.6	1.37	1.36
User 1526	1.35	1.37	1.41	1.43	2.56	3.19	3.2	3.22	5	5	5	0.86	0.86	5	5	0.57	0.53	0.51	0.51	0.53	0.55	1.53	1.38	1.36
User 1527	1.35	1.37	1.4	1.42	2.56	3.18	3.2	3.22	5	5	5	0.89	0.86	0.87	0.6	5	0.54	0.51	0.5	0.52	1.42	1.57	1.4	1.36
User 1528	1.35	1.36	1.41	1.42	2.56	3.18	3.2	3.22	5	5	5	0.86	0.85	0.87	2.67	5	0.66	0.51	0.5	0.51	1.42	0.82	1.39	1.36
User 1529	1.35	1.36	1.41	1.41	2.56	2.59	3.19	3.22	5	5	5	0.86	0.85	0.86	5	5	0.62	0.51	0	0.51	1.44	0.81	1.39	1.37
User 1530	1.35	1.36	1.41	1.41	2.56	3.18	3.2	5	5	5	5	0.86	0.85	0.86	5	5	0.54	0.5	0	0.5	1.57	0.81	1.38	1.36
User 1531	1.35	1.36	1.41	1.4	2.57	3.18	3.2	5	5	5	5	0.87	0.85	0.87	0.89	5	0.62	0.5	0	0.5	1.55	0.81	1.38	1.36
User 1532	1.35	1.4	1.4	2.1	2.57	2.6	3.2	5	5	5	5	0.87	0.86	0.87	2.63	5	0.61	0.5	0	0.5	0.52	0.81	1.39	1.36
User 1533	1.35	1.36	1.57	5	1.44	1.46	3.22	3.22	5	5	5	0.87	0.86	0.86	5	1.05	0.62	0	0	0	0.52	0.54	1.39	1.36
User 1534	1.35	1.36	1.38	5	1.44	2.57	2.6	3.22	5	5	5	0.88	0.86	0.86	5	1.05	0.53	0	0	0	0.51	0.53	0.58	1.37
User 1535	1.35	1.36	1.37	5	2.58	2.58	3.2	3.22	5	5	5	5	0.86	0.86	5	1.05	0.53	0.5	0	0	0	1.43	1.4	1.37
User 1536	1.35	1.35	1.37	5	1.43	2.58	3.2	3.22	5	5	5	1.06	5	0.86	0.87	0.89	0.53	5	0	0	0	5	1.42	1.41
User 1537	1.37	1.35	1.37	1.39	1.42	2.58	3.2	3.22	5	5	5	1.06	0.87	0.85	0.87	0.88	0.54	0.5	0	0	0	5	0.8	1.46
User 1538	1.38	1.35	1.36	1.39	1.41	2.58	3.2	3.22	5	5	5	1.07	0.86	0.85	0.86	0.89	5	0.5	0	0	0	1.45	0.79	1.46
User 1539	1.36	1.35	1.36	1.38	1.42	2.58	2.59	3.21	5	5	5	5	0.86	0.85	0.87	0.88	5	0.51	0	0	0	1.57	0.55	1.4
User 1540	0.59	1.35	1.36	1.58	1.41	2.58	2.59	3.23	5	5	5	0.89	0.87	0.85	0.86	2.56	5	0.51	0	0	0	1.46	0.53	0.58
User 1541	0.58	1.35	1.39	1.57	1.42	2.59	2.59	3.21	5	5	5	5	1	0.85	5	5	5	0.52	0	0	0	3.24	0.53	0.56
User 1542	0.57	1.35	1.37	1.56	1.45	1.44	2.59	2.62	5	5	5	1.21	5	0.85	0.87	5	5	0.53	0	0	0	3.24	0.52	0.56
User 1543	0.57	1.36	1.37	1.41	2.61	1.44	2.59	3.22	3.24	5	5	5	5	0.85	0.86	5	5	0.53	0	0	0	0	0.52	0.56
User 1544	0.57	1.36	1.36	1.38	5	1.44	2.59	2.61	3.24	5	5	5	5	0.86	0.85	0.86	1.04	0.52	0	0	0	0	0.54	0.55
User 1545	1.38	1.37	1.36	1.37	5	1.43	2.6	2.61	3.24	5	5	5	5	5	0.85	0.86	1.03	0.51	5	0	0	0	0.51	0.55
User 1546	1.41	1.37	1.36	1.37	1.43	1.42	2.6	2.61	3.24	5	5	5	1.13	0.86	0.85	0.85	1.03	5	0	0	0	0	0.5	0.54
User 1547	1.38	1.37	1.36	1.37	1.39	1.42	2.6	2.61	3.24	5	5	5	0.88	0.86	0.84	0.85	1.05	5	0	0	0	0	0	0.52
User 1548	1.39	0.58	1.36	1.37	1.4	1.42	2.6	3.22	3.24	3.26	5	5	5	0.85	0.84	0.85	2.48	5	0	0	0	0	0	0.52
User 1549	0.54	0.57	1.36	1.37	1.39	1.42	2.61	3.22	3.25	3.26	5	5	5	5	0.84	0.85	2.48	5	0.57	0	0	0	0	1.42
User 1550	0.53	0.57	1.36	1.37	1.57	1.42	2.61	2.62	3.24	3.25	5	5	5	5	0.84	0.85	2.47	5	0.51	0	0	0	0.57	0.51
User 1551	0.52	0.57	1.37	1.37	1.56	1.41	2.14	2.61	3.24	3.25	5	5	5	5	0.84	0.84	5	1.05	0.5	0	0	0	0	1.43
User 1552	0.52	1.39	1.37	1.37	1.42	5	3.25	2.61	3.25	3.25	5	5	5	5	0.84	0.83	0.89	1.03	5	0	0	0	0	0.57
User 1553	0.52	1.39	1.38	1.37	1.39	1.43	1.44	2.61	3.24	3.26	5	5	5	5	5	0.83	0.84	1.01	5	0.51	0	0	0	0.51
User 1554	0.79	1.41	1.39	1.37	1.39	1.43	1.44	2.62	3.25	3.25	5	5	5	5	5	0.83	0.84	1.01	5	0.58	0	0	0	0.51
User 1555	0.52	1.41	1.41	1.37	1.39	1.42	1.44	2.61	3.24	3.25	5	5	5	5	5	0.83	0.84	1.01	5	0	0	0	0	1.55
User 1556	0.51	1.41	1.39	1.38	1.39	1.41	1.44	2.62	3.24	3.25	5	5	5	5	5	0.83	0.84	1.01	5	0	0	0	0	1.47
User 1557	0.52	1.41	1.39	1.38	1.39	1.45	1.44	2.62	3.24	3.25	5	5	5	5	0.94	0.83	0.84	1.01	5	0.57	0	0	0	0.51
User 1558	0.79	1.41	1.39	1.38	1.39	1.6	1.44	2.61	3.24	3.25	5	5	5	5	5	0.83	0.84	1.01	5	0.57	0	0	0	0.51
User 1559	0.52	1.4	1.39	1.38	1.39	1.44	1.44	2.61	3.25	3.25	5	5	5	5	5	0.83	0.84	1.01	5	0.57	0	0	0	0.51
User 1560	0.79	1.41	1.39	1.38	1.39	1.44	1.44	2.61	3.24	3.25	5	5	5	5	5	0.83	0.84	1.01	5	0.57	0	0	0	0.51
User 1561	0.53	1.41	1.41	1.38	1.39	1.44	1.44	2.61	3.38	3.25	5	5	5	5	5	0.83	0.84	0.87	5	0.57	0	0	0	0.51
User 1562	0.61	1.42	1.41	1.38	1.4	1.42	1.44	2.61	3.27	3.24	5	5	5	5	5	0.82	0.83	0.86	5	0	0	0	0	0.51
User 1563	0.54	1.42	1.4	1.39	1.4	1.43	1.45	2.61	3.24	3.24	5	5	5	5	5	0.82	0.83	0.86	5	0.57	0	0	0	0.52
User 1564	0.54	1.44	1.4	1.39	1.41	1.43	1.46	2.61	3.26	3.23	5	5	5	5	5	0.81	0.82	0.84	5	0.57	0	0	0	0.53
User 1565	0.55	1.44	1.41	1.4	1.41	1.44	1.46	2.6	3.22	3.22	5	5	5	5	0.82	0.8	0.81	0.83	5	0.51	0	0	0	0.53
User 1566	0.55	1.52	1.42	1.41	1.42	1.44	1.47	2.6	2.62	3.21	5	5	5	5	0.81	0.79	0.8	0.83	5	0.52	0	0	0	5
User 1567	0.56	1.53	1.43	1.42	1.43	1.45	1.48	2.59	3.22	3.21	5	5	5	5	0.79	0.78	0.79	0.82	5	0.53	0.51	0.5	0.51	0.57
User 1568	0.57	1.55	1.45	1.43	1.44	1.46	1.49	2.59	2.61	3.19	5	5	5	5	0.78	0.77	0.78	0.81	5	0.54	0.52	0.51	0.52	0.58
User 1569	0.58	1.56	1.46	1.44	1.45	1.47	1.5	2.58	2.61	3.18	5	5	5	5	0.77	0.76	0.77	0.79	1.01	0.55	0.53	0.52	0.53	1.65
User 1570	0.59	1.57	1.47	1.45	1.46	1.48	1.51	2.58	2.6	3.17	5	5	5	5	0.76	0.75	0.76	0.78	1	0.57	0.54	0.53	0.54	1.56
User 1571	0.6	0.67	1.48	1.46	1.47	1.48	1.52	2.57	2.6	3.16	5	3.8	5	5	0.76	0.75	0.76	0.78	0.61	5	0.55	0.54	0.55	0.58
User 1572	0.6	0.65	1.47	1.46	1.47	1.49	1.53	2.57	3.18	3.16	5	3.78	5	5	0.75	0.74	0.75	0.77	1	5	0.55	0.55	0.55	0.58
User 1573	0.59	0.64	1.47	1.46	1.47	1.49	2.15	2.57	3.19	3.16	5	3.78	5	1.09	0.75	0.74	0.75	5	0.99	5	0.55	0.54	0.55	0.57
User 1574	0.59	0.64	1.47	1.46	1.47	1.49	5	2.58	3.18	3.16	5	3.79	5	5	0.76	0.74	0.75	5	0.99	5	0.55	0.54	0.55	0.57
User 1575	0.59	0.63	1.47	1.46	1.47	1.48	5	2.58	3.19	3.16	5	5	5	5	0.76	0.74	0.75	5	0.99	0.6	0.55	0.54	0.55	0.57
User 1576	0.59	0.63	1.47	1.46	1.5	1.49	5	2.58	3.19	3.16	5	5	3.8	5	0.76	0.74	0.75	5	0.99	5	0.55	0.54	0.55	0.57
User 1577	0.59	0.63	1.47	1.46	1.48	1.49	5	2.58	3.18	3.16	5	3.82	3.79	5	0.76	0.74	0.76	5	0.99	0.6	0.55	0.54	0.55	0.56
User 1578	0.59	0.63	1.47	1.46	1.48	1.49	5	2.58	3.18	3.16	5	3.79	5	0.8	0.76	0.74	0.76	5	0.99	0.59	0.55	0.54	0.55	0.57
User 1579	0.58	0.62	1.48	1.46	1.48	1.5	5	1.56	3.18	3.16	3.17	5	5	5	0.76	0.75	0.76	5	0.99	1.01	0.55	0.54	0.57	0.59
User 1580	0.58	0.62	1.48	1.47	1.48	1.7	5	1.56	3.18	2.87	3.17	5	5	5	0.77	0.74	0.75	5	0.99	5	0.55	0.54	0.55	0.59
User 1581	0.58	0.62	1.48	1.47	1.48	1.52	5	1.56	2.59	3.16	3.17	3.82	5	5	0.78	0.74	0.74	0.76	0.99	5	0.55	0.54	0.54	0.58
User 1582	0.57	0.62	1.49	1.47	1.47	1.49	5	1.55	2.59	2.61	3.16	5	5	5	5	0.75	0.74	0.76	0.99	0.59	0.56	0.54	0.54	0.58
User 1583	0.57	0.63	1.5	1.47	1.47	1.49	1.52	1.55	2.59	3.32	3.16	5	5	5	5	1.36	0.74	0.75	0.79	0.59	0.59	0.54	0.54	0.57
User 1584	0.57	0.62	1.58	1.48	1.47	1.49	1.52	1.54	2.59	3.2	3.16	5	5	5	5	5	0.74	0.75	0.77	0.59	0.59	0.55	0.54	0.55
User 1585	0.57	0.61	1.59	1.48	1.47	1.49	1.51	1.54	2.59	2.61	3.16	5	5	5	5	0.74	0.73	0.74	0.77	0.6	0.56	0.55	0.54	0.55
User 1586	0.57	0.62	1.58	1.48	1.48	1.49	1.51	1.53	2.59	2.61	3.16	5	5	5	5	0.74	0.73	0.74	0.77	0.6	0.56	0.59	0.54	0.55
User 1587	0.57	0.62	1.59	1.48	1.48	1.49	1.51	1.54	2.59	3.19	3.16	5	5	5	5	0.74	0.73	0.74	0.77	0.6	0.56	0.59	0.54	0.56
User 1588	0.58	0.63	1.6	1.48	1.48	1.5	1.52	1.54	2.58	3.18	3.15	5	5	5	5	0.74	0.73	0.74	0.77	0.6	0.57	0.56	0.55	0.56
User 1589	0.59	0.64	1.6	1.49	1.48	1.5	1.53	1.54	2.58	3.21	3.14	5	5	5	5	0.73	0.72	0.73	0.76	0.61	0.61	0.57	0.56	0.57
User 1590	0.6	0.64	1.61	1.49	1.49	1.5	1.53	1.55	2.57	3.19	3.13	5	5	5	5	0.73	0.72	0.73	0.76	0.63	0.62	0.58	0.57	0.58
User 1591	0.61	0.65	1.62	1.5	1.5	1.51	1.53	1.56	2.56	3.14	3.12	5	3.72	5	5	0.72	0.71	0.72	0.75	5	0.6	0.62	0.58	0.59
User 1592	0.66	0.66	1.58	1.51	1.51	1.52	1.54	1.56	2.56	3.12	3.1	5	5	5	5	0.71	0.7	0.72	0.74	5	0.61	0.64	0.6	0.61
User 1593	0.68	0.68	1.59	1.52	1.51	1.53	1.55	1.57	2.55	3.11	3.09	5	5	5	5	0.71	0.7	0.71	0.73	5	0.63	0.66	0.61	0.62
User 1594	0.67	0.69	1.61	1.53	1.52	1.53	1.55	1.58	2.54	2.55	3.07	5	5	5	5	0.7	0.69	0.7	0.73	1.02	0.64	0.7	0.63	0.64
User 1595	0.68	0.71	1.62	1.53	1.53	1.54	1.56	1.58	2.52	2.54	3.06	5	5	5	5	0.69	0.68	0.69	0.72	1.02	0.66	0.72	0.64	0.66
User 1596	0.7	0.73	1.62	1.55	1.54	1.55	1.57	1.59	2.51	2.54	3.04	5	5	5	5	0.68	0.67	0.68	0.71	1.02	0.68	0.7	0.66	0.67
User 1597	0.72	0.75	1.6	1.56	1.55	1.56	1.58	1.6	2.5	3.06	3.02	5	5	5	5	0.67	0.66	0.68	0.7	0.73	0.7	0.71	0.68	0.69
User 1598	0.74	0.76	1.61	1.56	1.56	1.57	1.59	1.61	2.49	3.05	3	5	5	5	5	0.67	0.66	0.67	5	1.04	0.72	0.72	0.7	0.71
User 1599	0.75	0.78	1.62	1.58	1.57	1.58	1.6	1.62	2.48	3.09	2.98	5	5	5	5	0.66	0.65	0.66	5	1.05	0.74	0.73	0.71	0.73
User 1600	0.77	0.8	1.76	1.58	1.58	1.59	1.61	1.63	2.47	3.06	2.96	2.98	5	5	5	0.65	0.64	0.65	5	1.05	0.75	0.75	0.73	0.74
User 1601	0.79	0.82	1.78	1.61	1.58	1.6	1.62	1.64	3.04	3.05	2.95	5	5	5	5	0.64	0.63	0.64	5	1.06	0.77	0.76	0.75	0.76
User 1602	0.81	0.83	1.8	1.62	1.59	1.61	1.63	1.65	3.02	3.03	2.93	5	5	5	5	0.63	0.62	0.63	0.72	5	0.79	0.79	0.77	0.78
User 1603	0.82	0.85	1.82	1.63	1.6	1.61	1.63	1.66	3.01	2.97	2.91	5	5	5	5	0.63	0.61	0.62	0.72	1.09	0.81	0.8	0.79	0.8
User 1604	0.84	0.87	1.83	1.64	1.61	1.62	1.64	1.66	3	2.66	2.89	5	5	5	0.81	0.62	0.61	0.62	0.72	5	0.83	0.82	0.8	0.82
User 1605	0.86	0.89	1.85	1.65	1.62	1.63	1.65	1.67	2.99	3.01	2.87	2.89	3.44	5	0.79	0.65	0.6	0.61	0.73	5	0.86	0.83	0.82	0.83
User 1606	0.88	0.9	1.87	1.67	1.63	1.64	1.66	1.68	2.98	2.62	2.86	2.87	5	5	0.76	0.64	0.59	0.6	0.72	5	0.86	0.86	0.84	0.85
User 1607	0.89	0.92	1.89	1.65	1.64	1.65	1.67	2.98	2.97	2.98	2.84	2.85	5	5	0.76	0.64	0.59	0.59	0.72	5	0.88	0.87	0.86	0.87
User 1608	0.91	0.94	1.9	1.66	1.65	1.65	1.68	2.96	2.95	2.59	2.82	2.83	5	5	0.75	0.63	0.58	0.59	0.72	5	1.2	0.88	0.87	0.88
User 1609	0.92	0.95	1.92	1.66	1.65	1.66	5	2.95	2.94	2.56	2.8	2.82	3.37	5	5	0.62	0.61	0.62	0.73	5	5	0.9	0.89	0.9
User 1610	0.94	0.96	1.93	1.68	1.66	1.67	5	1.72	2.94	2.73	2.79	5	3.35	5	5	0.61	0.6	0.61	0.73	5	0.94	0.92	0.9	0.91
User 1611	0.95	0.98	1.71	1.68	1.67	1.68	5	1.73	2.93	2.73	2.78	2.79	3.33	5	5	0.61	0.6	0.61	0.63	5	0.94	0.92	0.92	0.93
User 1612	0.96	0.98	1.72	1.68	1.67	1.69	5	1.73	2.93	2.72	2.77	5	3.33	5	5	0.6	0.59	0.6	0.63	5	0.95	0.93	0.92	0.93
User 1613	0.96	0.98	1.72	1.68	1.67	1.68	5	1.73	2.93	2.54	2.77	5	5	5	5	0.6	0.59	0.6	2.69	5	0.95	0.93	0.93	0.94
User 1614	0.96	0.98	1.95	1.68	1.67	1.68	5	1.73	2.93	2.5	2.77	2.78	5	5	5	0.6	0.59	0.6	0.63	5	0.95	0.93	0.92	0.94
User 1615	0.96	0.98	1.95	1.68	1.67	1.69	5	1.73	2.92	2.48	2.77	2.78	5	5	5	0.6	0.59	0.6	0.62	5	0.95	0.93	0.93	0.94
User 1616	0.96	0.99	1.71	1.68	1.67	1.69	5	1.73	2.92	2.78	2.76	2.78	3.37	5	5	0.6	0.59	0.6	0.62	5	0.95	0.94	0.93	0.94
User 1617	0.96	0.99	1.71	1.68	1.67	1.69	5	1.73	2.92	2.78	2.76	2.78	5	5	5	0.6	0.59	0.6	0.62	5	0.95	0.94	0.93	0.94
User 1618	0.96	0.99	1.96	1.68	1.67	1.69	5	1.73	2.92	2.78	2.76	2.77	5	5	5	0.6	0.59	0.6	0.62	5	0.95	0.94	0.93	0.94
User 1619	0.97	1	1.96	1.68	1.68	1.69	5	1.73	2.92	2.77	2.76	2.77	5	5	5	0.6	0.59	0.6	0.62	5	0.95	0.94	0.93	0.94
User 1620	0.97	1	1.96	1.68	1.68	1.7	5	1.74	2.91	2.78	2.75	2.77	5	5	5	0.6	0.59	0.6	0.62	5	0.96	0.95	0.94	0.95
User 1621	0.98	1	1.97	1.69	1.68	1.7	1.72	1.74	2.91	2.78	2.75	2.76	5	5	5	0.6	0.59	0.59	2.7	5	0.97	0.95	0.94	0.96
User 1622	0.99	1.01	1.98	1.69	1.69	1.7	1.72	1.74	2.61	2.75	2.73	2.75	5	5	5	0.59	0.58	0.58	2.71	0.64	0.98	0.97	0.95	0.97
User 1623	1	1.03	1.99	1.71	1.7	1.7	5	2.91	2.61	2.74	2.72	2.74	5	5	5	0.59	0.58	0.58	0.61	0.63	0.99	1.62	0.97	0.98
User 1624	1.01	1.04	1.73	1.72	1.7	1.71	5	1.76	2.57	2.72	2.71	2.72	3.27	5	5	0.58	0.57	0.57	2.72	0.63	1.01	1	0.98	0.99
User 1625	1.03	1.06	2.02	1.74	1.71	1.72	5	1.76	2.56	2.71	2.69	2.71	3.24	5	5	0.57	0.56	0.55	2.73	0.62	1.02	1	0.99	1.01
User 1626	1.04	1.07	1.92	2.1	1.71	1.72	1.75	1.76	2.55	2.69	2.68	2.69	5	5	5	0.57	0.56	0.55	2.73	0.62	1.04	1.02	1.01	1.02
User 1627	1.06	1.09	1.93	1.76	1.72	1.73	1.75	1.77	2.55	2.68	2.66	2.68	5	5	5	0.56	0.55	0.56	0.6	0.61	1.05	1.04	1.03	1.04
User 1628	1.08	1.11	1.95	1.76	1.73	1.74	1.76	1.78	2.85	2.66	2.64	5	5	5	5	0.56	0.54	0.55	2.75	0.6	1.07	1.67	1.04	1.05
User 1629	1.1	1.12	1.96	1.77	1.74	1.75	1.76	1.79	2.3	2.64	2.63	5	3.17	5	5	0.55	0.54	0.55	0.58	0.59	1.09	1.68	1.06	1.08
User 1630	1.11	1.14	1.97	1.78	1.74	1.75	1.78	1.8	2.29	2.62	2.61	5	3.15	5	5	0.54	0.53	0.54	0.57	0.59	1.25	1.69	1.08	1.09
User 1631	1.16	1.16	1.99	1.79	1.75	1.76	1.78	1.8	2.82	2.6	2.59	2.6	3.13	5	5	0.53	0.52	0.53	1.3	0.58	1.26	1.12	1.1	1.11
User 1632	1.15	1.18	2.01	1.77	1.76	1.77	1.79	1.81	2.81	2.58	2.57	2.58	3.11	5	5	0.53	0.51	0.52	2.78	0.57	1.27	1.13	1.12	1.13
User 1633	1.17	1.2	2.19	1.78	1.77	1.78	1.8	1.82	5	2.56	2.55	2.56	3.09	5	5	0.52	0.51	0.51	0.55	0.57	1.29	1.72	1.14	1.15
User 1634	1.19	1.22	2.04	1.79	1.78	1.79	1.81	1.83	2.79	2.54	2.53	2.54	3.07	5	5	0.51	0	0.51	0.54	0.56	1.3	1.17	1.16	1.17
User 1635	1.21	1.24	1.85	1.8	1.79	1.8	1.82	1.84	5	2.58	2.51	2.53	3.05	5	5	0.5	0	0	0.59	0.55	1.2	1.74	1.18	1.19
User 1636	1.23	2.25	2.25	1.81	1.8	1.81	1.83	1.85	2.86	5	2.49	2.5	3.03	5	5	0	0	0	0.6	0.54	1.22	1.76	1.19	1.21
User 1637	1.25	1.27	2.27	1.82	1.81	1.82	1.84	1.86	2.76	2.48	2.47	2.49	3	5	5	0	0	0	2.83	0.54	1.24	1.45	1.21	1.23
User 1638	1.27	1.29	2.29	1.83	1.82	1.83	1.85	1.87	2.84	2.47	2.45	2.47	2.98	5	5	0	0	0	0.58	0.53	1.27	1.44	1.23	1.24
User 1639	1.28	1.31	2.31	1.85	1.83	1.84	1.86	1.88	2.73	2.45	2.43	2.44	2.77	5	5	0	0	0	0.59	0.52	1.3	1.27	1.26	1.26
User 1640	1.3	1.33	2.33	1.85	1.83	1.85	1.87	1.89	2.72	2.43	2.42	2.43	2.94	5	5	0	0	0	0.6	0.51	1.32	1.28	1.27	1.28
User 1641	1.32	2.34	2.35	1.87	1.84	1.85	1.88	1.9	2.71	2.41	2.4	2.41	2.92	5	5	0	0	0	0	0.5	1.32	1.3	1.29	1.3
User 1642	1.34	1.37	2.37	1.88	1.85	1.86	1.89	1.91	2.7	2.39	2.38	2.39	2.9	5	5	0	0	0	0.53	0	1.33	1.32	1.3	1.33
User 1643	1.35	1.38	2.39	1.89	1.86	1.87	1.89	1.91	2.69	2.38	2.36	2.37	2.88	5	5	5	0	0	0.54	0	1.35	1.34	1.32	1.36
User 1644	1.37	1.4	2.4	1.91	1.87	1.88	1.9	1.92	2.68	2.36	2.35	2.36	2.87	5	5	5	0	0	0	0	1.36	1.35	1.34	1.45
User 1645	1.39	1.41	2.42	1.91	1.87	1.88	1.91	1.93	2.67	2.35	2.33	2.34	2.85	5	5	5	0	0	0	0	1.38	1.37	1.35	1.37
User 1646	1.43	1.42	2.43	1.91	1.88	1.89	1.91	1.94	2.67	2.33	2.32	2.33	2.83	5	5	5	0	0	0	0	1.4	1.38	1.36	1.38
User 1647	1.44	1.43	1.49	1.92	1.89	1.9	1.92	1.94	2.66	2.32	2.31	2.32	2.62	5	5	5	0	0	0	0	1.41	1.4	1.38	1.39
User 1648	1.45	1.45	1.49	1.92	1.89	1.9	5	1.95	2.66	2.31	2.3	2.31	2.62	5	1.79	5	0	0	0	0	1.41	1.41	1.39	1.4
User 1649	1.46	1.46	1.5	1.93	1.9	1.91	1.93	1.95	2.65	2.3	2.29	2.3	2.8	5	1.78	5	5	0	0	0	1.42	1.41	1.4	1.41
User 1650	1.44	1.47	1.51	1.93	1.9	1.91	1.93	1.96	2.65	2.29	2.28	2.29	2.79	5	1.77	5	5	0	0	0	1.43	1.42	1.41	1.42
User 1651	1.45	2.47	1.52	1.95	1.91	1.92	1.94	1.96	2.65	2.28	2.27	2.28	2.78	5	1.76	5	5	0	0	0	1.44	1.42	1.42	1.42
User 1652	1.45	2.47	2.48	1.96	1.91	1.92	5	1.96	2.64	2.27	2.26	2.27	2.77	5	1.75	5	5	0	0	0	1.45	1.43	1.42	1.43
User 1653	1.46	2.48	2.49	1.93	1.92	1.92	1.95	1.97	2.64	2.26	2.25	2.27	2.76	5	1.75	5	5	0	0	0	1.45	1.44	1.43	1.44
User 1654	1.46	2.49	2.49	1.93	1.92	1.93	5	1.97	2.28	2.25	2.24	2.31	2.75	5	5	5	5	0	0	0	1.46	1.45	1.44	1.45
User 1655	1.47	2.5	2.5	1.93	1.92	1.93	5	1.97	2.27	2.25	2.24	2.3	2.54	2.78	5	5	5	0	0	0.58	1.47	1.46	1.45	1.46
User 1656	1.48	1.51	1.97	1.94	1.93	1.93	5	1.98	2.63	2.24	2.23	2.29	2.53	2.77	5	5	5	0	0	0.59	1.48	1.46	1.45	1.46
User 1657	1.48	1.52	1.97	1.94	1.93	1.94	5	1.99	2.26	2.24	2.22	2.24	2.52	2.74	5	5	5	0	0	0.57	1.49	1.47	1.46	1.49
User 1658	1.49	1.62	1.98	1.95	1.94	1.94	5	2.12	2.62	2.23	2.22	2.27	2.52	2.73	5	5	5	0	0	0.58	1.49	1.48	1.47	1.49
User 1659	1.5	1.63	1.99	1.95	1.94	2.05	5	2.12	2.62	2.23	2.21	2.22	2.51	2.31	5	5	5	0	0	0.58	1.5	1.49	1.47	1.49
User 1660	1.52	1.97	2.53	1.95	1.94	1.99	2.08	2	2.62	2.22	2.21	2.21	2.23	2.71	5	5	3.65	0	0	0.52	1.51	1.49	1.48	1.49
User 1661	1.52	2	2.54	1.96	1.95	1.99	2.08	1.99	2.62	2.22	2.2	2.2	2.22	2.7	5	5	5	5	1.59	0.5	1.52	1.5	1.49	1.5
User 1662	1.51	2	2.55	1.96	1.95	1.96	2.01	2.12	2.61	2.22	2.19	2.19	2.21	2.69	5	5	5	5	0	0.51	1.53	1.51	1.5	1.5
User 1663	1.52	1.66	2.56	1.97	1.96	1.96	1.98	2.13	2.48	2.21	2.19	2.19	2.2	2.68	5	5	5	5	0	0	0.68	1.52	1.5	1.51
User 1664	1.53	1.56	1.58	1.98	1.96	1.96	1.98	2.61	2.48	2.79	2.18	2.18	2.19	2.67	5	5	5	5	0	0	0.68	1.53	1.51	1.51
User 1665	1.53	1.56	1.58	1.98	1.97	1.96	1.98	2.61	2.2	2.77	2.18	2.17	2.18	2.66	5	5	5	5	0	0	0.63	1.54	1.52	1.52
User 1666	1.54	1.57	1.59	1.99	1.97	1.97	1.99	5	2.59	2.77	2.18	2.16	2.17	2.19	5	1.65	5	5	0	0	0.6	1.55	1.53	1.53
User 1667	1.54	1.57	1.59	2.61	1.98	1.97	1.99	5	2.2	2.77	2.17	2.15	2.16	2.18	5	1.64	5	5	3.06	0	0.6	1.61	1.54	1.54
User 1668	1.55	1.58	1.6	2.61	2.05	1.97	1.99	5	2.19	2.62	5	2.14	2.15	2.17	5	1.65	5	5	3.06	0	0.57	1.63	1.55	1.55
User 1669	1.56	1.58	1.61	2.62	2.04	1.98	1.99	5	2.18	2.59	2.14	2.13	2.14	2.16	2.64	5	5	5	1.68	0	0.56	1.59	1.56	1.55
User 1670	1.57	1.59	1.62	2.62	1.99	1.98	2.01	2.03	2.17	2.44	2.13	2.12	2.16	2.15	2.22	5	5	5	3.09	0	0.57	1.61	1.57	1.57
User 1671	1.58	1.6	1.63	2.63	1.99	1.98	2.08	2.03	2.04	2.44	2.12	2.11	2.15	2.61	2.62	1.75	5	5	5	0	0.58	1.61	1.58	1.58
User 1672	1.59	1.61	1.64	2.03	1.99	1.98	2	2.01	2.15	2.43	2.11	2.09	2.11	2.6	2.61	1.69	5	5	5	0	0.53	1.62	1.59	1.59
User 1673	1.6	1.62	1.65	2.03	2	1.99	2	2.01	2.14	2.57	2.09	2.08	2.1	2.59	2.19	1.68	5	5	5	0	0.53	1.63	1.61	1.6
User 1674	1.61	1.64	1.67	2.03	2	1.99	2	2.04	2.13	2.55	2.08	2.07	2.08	2.36	2.19	1.68	5	5	5	0	0.53	0.72	1.62	1.61
User 1675	1.63	1.65	1.67	2.03	2	1.99	2	2.32	2.12	2.15	2.08	2.06	2.07	2.35	2.17	1.66	5	1.41	5	0	0.53	0.72	1.63	1.62
User 1676	1.64	1.66	1.69	2.03	2	1.99	2	2.33	2.11	2.14	2.07	2.05	2.06	2.34	2.16	1.71	5	1.41	5	1.76	0	0.73	1.64	1.63
User 1677	1.65	1.68	1.7	1.74	2.01	2	2	2.32	2.1	2.13	2.05	2.04	2.05	2.33	2.16	1.72	1.58	1.4	5	1.77	0.52	0.73	1.65	1.64
User 1678	1.66	1.7	1.71	1.75	2.01	2	2	2.04	2.09	2.11	2.04	2.03	2.03	2.07	2.15	1.75	1.58	1.4	3.55	3.13	0	0.74	1.67	1.65
User 1679	1.68	1.71	1.72	1.75	2.01	2	2.01	2.03	2.09	2.11	2.03	2.02	2.02	2.04	2.14	1.74	1.57	1.4	4.14	3.14	0	0.66	1.68	1.67
User 1680	1.69	1.73	1.74	1.77	2.01	2	2.01	2.03	2.1	2.1	2.02	2	2.01	2.02	2.12	1.7	5	1.4	5	1.82	0	0.71	1.69	1.68
User 1681	1.7	1.74	1.82	1.78	2.01	2	2.01	2.04	2.04	2.5	2.01	1.99	1.99	2.01	2.11	1.69	5	1.4	5	1.83	0	0.73	1.2	1.69
User 1682	1.71	1.81	1.83	1.79	2.01	2	2.01	2.29	2.04	2.49	1.99	1.97	1.98	2.26	2.1	1.72	1.54	1.39	4.15	1.84	0.51	0.74	1.72	1.71
User 1683	1.73	1.82	2.73	1.81	2.01	2	2.01	2.29	2.12	2.48	1.97	1.96	1.97	2.25	2.09	1.71	1.52	1.39	1.87	1.86	0	0.72	1.73	1.72
User 1684	1.74	2.77	2.74	1.83	2.01	2	2.01	5	2.07	2.33	1.96	1.94	1.98	2.24	2.09	1.42	1.41	1.39	1.88	1.87	0	0.73	1.23	1.74
User 1685	1.76	2.78	2.76	2.04	2.01	2	2.01	2.03	1.99	2.48	1.94	1.93	1.94	2.22	2.45	1.42	1.4	1.39	5	1.88	0	0.75	1.76	1.75
User 1686	1.77	1.8	2.77	2.04	2.02	2.01	2.02	2.03	2.04	2.29	1.92	1.91	1.92	2.21	2.44	1.42	1.39	1.39	1.9	1.9	0	0.76	1.77	1.77
User 1687	1.79	4.52	2.78	2.04	2.02	2.01	2.02	2.03	2.03	2.43	1.91	1.9	1.91	2.19	2.43	1.42	1.39	1.39	5	1.91	0.51	0.77	1.27	1.78
User 1688	1.81	1.84	1.86	2.8	2.02	2.01	2.02	2.04	2.02	2.21	1.89	1.88	1.9	2.18	2.03	1.42	1.39	1.38	5	5	0.56	0.79	1.28	1.8
User 1689	1.82	1.84	1.87	2.81	2.02	2.01	2.04	2.05	2.02	2.15	1.88	1.87	1.89	1.9	2.02	1.42	1.39	1.38	5	1.92	0.56	0.81	1.83	1.81
User 1690	1.83	1.86	1.89	5	2.05	2.01	2.04	2.07	2.01	2.13	1.86	1.85	1.87	1.88	2.01	1.42	1.39	1.38	1.41	1.93	0.57	0.82	1.84	1.83
User 1691	1.85	1.87	1.9	5	2.02	2.01	2.03	1.95	2.25	2.16	1.87	1.84	1.85	1.87	2.39	1.58	1.4	1.38	1.4	1.94	0.58	0.85	1.85	1.84
User 1692	1.87	1.9	1.92	2.07	2.02	2.01	2.03	1.95	2.25	2.14	1.84	1.82	1.84	1.86	2.38	1.56	5	1.38	1.4	1.94	0.59	0.95	1.86	1.86
User 1693	1.88	1.93	1.95	2.03	2.02	2.01	2.04	1.94	2.37	1.99	1.82	1.81	1.83	1.85	5	1.55	1.4	1.38	1.4	1.95	0.6	0.96	1.87	1.87
User 1694	1.9	2.87	1.95	2.03	2.02	2.02	2.04	1.88	2.37	1.83	1.8	1.8	1.82	2.35	5	1.55	1.39	1.38	1.4	1.97	0.62	1.9	1.88	1.88
User 1695	1.92	1.97	1.97	2	2.02	2.03	5	1.86	2.12	1.8	1.79	1.79	1.81	2.33	5	1.54	1.38	1.39	1.4	1.97	0.63	1.91	1.9	1.9
User 1696	1.95	2.04	2.05	2.02	2.02	2.04	5	1.83	2.35	1.79	1.77	1.78	1.8	2.32	1.68	1.39	1.38	1.42	2.78	1.97	0.69	1.92	1.91	1.92
User 1697	1.95	1.98	2.06	2.03	2.02	2.03	5	1.82	1.8	1.77	1.76	1.77	2.07	2.31	1.67	1.39	1.38	1.38	2.78	1.98	0.7	1.93	1.92	1.95
User 1698	1.96	1.99	2.03	2.03	2.02	2.03	2.05	1.8	1.78	1.76	1.75	1.75	2.06	2.3	5	1.38	1.37	1.38	1.42	2	0.73	1.41	1.93	1.94
User 1699	1.98	2	5	2.06	2.02	2.04	2.06	1.78	1.9	1.74	1.73	1.74	1.77	2.29	1.6	1.38	1.37	1.38	1.41	1.43	0.8	1.96	1.95	1.96
User 1700	2	2.02	5	2.03	2.03	2.04	2.07	1.77	1.92	1.77	1.72	1.73	1.76	1.91	1.6	1.4	1.37	1.38	1.41	1.43	1.05	1.97	1.96	1.97
User 1701	2.01	2.06	2.05	2.03	2.03	2.08	2.07	2.11	1.89	1.75	1.71	1.72	2.02	2.27	1.61	1.43	1.37	1.38	1.42	0.62	1.06	1.98	1.97	1.99
User 1702	2.09	2.08	2.06	2.04	2.04	2.06	1.97	2.11	1.72	1.7	1.7	1.72	2.02	2.26	1.4	1.37	1.37	1.4	1.41	0.62	2	1.99	1.99	2.01
User 1703	2.09	2.08	2.05	2.04	2.05	2.1	1.96	2.03	1.7	1.69	1.69	2	2.24	5	1.39	1.36	1.37	2.74	5	0.63	2.01	2	2	4.52
User 1704	2.06	2.09	2.05	2.04	2.07	2.09	1.88	2	1.68	1.67	1.68	1.98	2.23	5	1.37	1.36	4.15	2.73	2.08	0.64	1.47	2.01	2.02	2.14
User 1705	2.07	2.12	2.06	2.05	2.06	2.08	1.87	1.69	1.67	1.66	1.68	1.69	2.22	1.58	1.36	1.35	1.37	2.73	2.09	0.72	1.48	2.02	2.03	2.05
User 1706	2.08	2.11	2.07	2.05	2.06	1.95	1.87	1.68	1.66	1.65	1.66	1.96	2.2	1.56	1.4	1.34	1.35	1.39	2.09	0.74	1.49	2.03	2.04	2.06
User 1707	2.09	2.13	2.07	2.06	2.08	1.87	1.87	1.66	1.66	1.64	1.65	1.94	1.85	1.55	1.41	1.34	1.35	1.37	2.11	0.75	1.5	2.04	2.05	2.07
User 1708	2.11	2.09	2.07	2.07	2.08	1.74	1.87	1.82	1.64	1.63	1.64	1.93	1.82	1.54	1.37	1.33	1.35	1.37	2.12	0.76	2.06	2.05	2.06	2.1
User 1709	2.13	2.09	2.08	2.08	2.09	1.85	1.66	1.67	1.62	1.62	1.63	1.93	1.8	5	1.33	1.33	5	1.37	5	0.89	2.07	2.07	2.08	2.15
User 1710	2.14	2.1	2.09	2.09	2.11	1.85	2.26	1.62	1.6	1.6	1.9	2.15	1.79	5	1.32	1.32	2.69	5	5	0.9	2.08	2.08	2.1	2.13
User 1711	2.13	2.11	2.1	2.1	5	1.85	2.09	1.6	1.59	1.59	1.89	2.13	1.77	5	1.31	1.31	1.36	2.16	2.13	0.92	2.09	2.1	2.11	2.15
User 1712	2.15	2.12	2.11	2.12	5	1.86	1.99	1.59	1.58	1.58	1.87	2.11	2.13	5	1.29	1.32	2.68	5	2.14	0.94	2.1	2.11	2.14	2.17
User 1713	2.15	2.14	2.12	2.13	2.45	1.87	1.61	1.57	1.56	1.57	1.84	2.09	1.32	5	1.28	1.29	5	2.18	2.15	2.13	2.12	2.13	2.21	2.19
User 1714	2.17	2.15	2.14	5	2.45	2.12	1.8	1.56	1.55	1.56	1.83	2.07	1.29	1.28	1.26	1.3	2.65	2.2	2.16	2.14	2.13	2.15	2.23	2.2
User 1715	2.18	2.16	2.15	2.17	1.97	2.09	1.79	1.54	1.53	1.55	1.81	1.69	1.28	1.27	1.25	1.28	2.63	2.65	2.18	2.15	2.14	2.16	2.62	2.2
User 1716	2.19	2.18	2.17	2.18	1.89	2.26	1.56	1.53	1.52	1.56	1.56	2.04	1.27	1.31	1.24	1.27	1.27	5	2.19	2.17	2.16	2.17	2.19	3.15
User 1717	2.2	5	2.18	2.19	1.89	1.97	1.77	1.52	1.51	1.52	1.56	1.65	1.26	1.29	1.22	1.23	2.61	5	2.72	2.18	2.17	2.18	2.2	2.22
User 1718	2.22	5	2.2	2.21	1.89	1.97	1.77	1.51	1.5	1.51	1.76	1.57	1.25	1.27	1.21	1.22	2.6	2.62	2.21	2.19	2.18	2.19	2.21	2.24
User 1719	2.28	2.23	2.21	2.22	1.88	2.08	1.76	1.55	1.49	1.5	1.56	1.61	1.23	1.25	1.2	1.21	2.6	5	5	2.2	2.19	2.2	2.23	2.25
User 1720	2.5	5	2.23	2.24	1.88	1.79	1.76	1.51	1.48	1.49	1.73	1.6	1.35	1.25	1.18	1.19	2.61	5	2.7	2.21	2.2	2.22	2.7	2.27
User 1721	2.29	2.24	2.24	2.27	1.89	1.77	1.76	1.48	1.47	1.48	1.72	1.58	1.33	1.18	1.17	1.18	5	5	2.71	2.22	2.21	2.23	2.72	2.28
User 1722	2.27	2.25	2.25	2.28	1.91	1.77	1.68	1.46	1.46	1.47	1.71	1.57	1.3	1.17	1.16	1.17	5	2.27	5	2.23	2.22	2.24	3.26	2.29
User 1723	2.28	2.27	2.27	2.18	2.32	1.76	1.76	1.45	1.46	1.47	1.92	1.56	1.28	1.16	1.15	1.16	5	5	2.26	2.23	2.23	2.25	2.3	3.28
User 1724	2.29	2.28	2.28	1.99	1.78	1.76	1.76	1.44	1.45	1.46	1.91	1.54	1.23	1.14	1.14	1.16	5	5	2.26	2.24	2.24	2.26	3.29	3.3
User 1725	2.31	2.29	2.35	2.17	2.28	1.76	1.63	1.43	1.44	1.59	1.89	1.52	1.21	1.13	1.13	2.53	2.55	5	2.27	2.25	2.25	2.27	3.31	3.32
User 1726	2.31	2.3	2.33	2.02	1.78	1.76	1.45	1.42	1.45	1.58	1.88	1.15	1.13	1.12	1.14	2.52	2.53	2.31	2.27	2.26	2.27	4.66	3.32	3.35
User 1727	2.32	2.32	2.37	2.01	1.78	1.71	1.43	1.42	1.45	1.63	1.86	1.14	1.12	1.1	1.11	2.51	2.52	2.3	2.28	2.26	2.28	4.67	3.33	3.39
User 1728	2.34	2.33	2.38	1.93	1.77	1.7	1.42	1.41	1.42	1.62	1.85	1.86	1.1	1.09	1.1	2.5	5	2.3	2.29	2.27	2.3	4.17	3.34	2.36
User 1729	2.35	2.34	2.37	1.94	2.11	1.7	1.41	1.4	1.41	1.61	1.84	1.85	1.09	1.08	1.08	1.11	1.02	2.31	2.29	2.28	2.29	4.17	3.36	5
User 1730	2.37	2.35	2.36	1.94	2.11	1.7	1.41	1.39	1.4	1.59	1.45	1.21	1.14	1.06	1.07	1.09	1.01	2.31	0.79	2.29	2.29	4.69	3.37	5
User 1731	5	2.37	2.37	1.95	2.31	1.62	1.4	1.39	1.4	1.42	1.81	1.18	1.13	1.05	1.05	1.08	1.01	2.32	0.79	2.29	2.3	4.69	3.38	5
User 1732	2.41	2.38	2.39	1.96	1.77	1.77	1.4	1.38	1.4	1.41	1.46	1.17	1.08	1.03	1.04	1.02	1	5	0.78	2.3	2.31	4.7	2.36	5
User 1733	2.41	2.39	2.41	1.97	1.77	1.61	1.4	1.38	1.39	1.41	1.41	1.14	1.03	1.02	1.04	1.01	1	1.01	0.76	2.31	2.32	4.71	2.37	5
User 1734	2.41	2.4	2.07	2.33	1.77	1.42	1.38	1.37	1.39	1.77	1.4	1.04	1.02	1.01	1.03	1.01	1	1.01	0.76	2.31	2.33	4.72	2.39	5
User 1735	2.4	2.42	2.12	2.33	1.77	1.39	1.38	1.37	1.39	1.68	1.39	1.02	1.01	1	5	1.01	0.99	1	0.76	2.32	2.34	4.73	2.4	2.45
User 1736	2.41	2.43	2.04	1.79	1.77	1.38	1.36	1.36	1.53	1.67	1.38	1	0.99	0.99	5	1	0.99	1	0.76	2.33	2.35	4.73	2.41	2.47
User 1737	2.41	2.45	2.11	1.79	1.78	1.37	1.36	1.36	1.52	1.73	1.36	0.99	0.98	0.97	5	1.01	0.98	1	0.77	2.33	2.35	4.73	3.47	2.45
User 1738	2.42	2.47	2.11	1.42	1.78	1.37	1.35	1.36	1.51	1.72	1.35	0.97	0.96	0.96	5	5	0.98	1	0.77	2.34	2.36	3.49	3.5	2.48
User 1739	2.43	2.49	2.14	1.41	1.79	1.36	1.35	1.36	1.5	1.71	1.72	0.95	0.94	0.95	5	5	0.97	0.99	0.77	2.34	4.29	3.5	5	2.5
User 1740	2.44	2.51	2.14	1.4	1.8	1.35	1.34	1.36	1.49	1.69	1.7	0.93	0.92	0.93	5	0.98	0.97	0.98	0.77	2.36	4.3	3.52	5	2.47
User 1741	2.45	2.52	2.06	1.4	1.81	1.35	1.34	1.37	1.57	1.68	1.69	0.91	0.9	0.91	5	0.96	0.96	0.98	0.78	5	4.31	3.54	5	2.53
User 1742	2.53	2.54	2.07	1.39	1.37	1.34	1.33	1.42	1.56	1.66	3.56	0.89	0.88	0.89	0.91	0.85	0.98	0.98	0.78	5	4.33	3.56	5	2.55
User 1743	2.55	2.57	2.08	1.38	1.36	1.34	1.33	1.34	1.65	1.65	1.66	0.87	0.86	0.88	5	0.94	0.94	0.8	0.78	5	4.8	3.58	2.59	2.57
User 1744	2.57	2.61	2.11	1.38	1.84	1.33	1.32	1.33	1.64	1.63	0.88	0.85	0.84	0.85	0.88	0.86	0.93	0.79	0.79	5	4.8	3.58	5	2.58
User 1745	2.59	2.64	2.44	1.38	1.35	1.33	1.32	1.33	1.62	1.62	1.64	0.83	0.82	0.83	5	0.86	0.92	0.8	0.79	5	4.38	3.6	3.66	2.6
User 1746	2.61	2.66	2.44	1.38	1.35	1.33	1.32	1.33	1.61	1.21	0.84	0.81	0.8	0.81	5	0.86	0.92	0.8	0.79	5	4.4	3.62	5	2.62
User 1747	2.63	4.41	2.45	1.37	1.88	1.32	1.31	1.32	1.59	1.2	1.63	0.79	0.79	0.79	0.93	0.86	0.96	0.8	0.79	0.82	4.41	3.63	5	2.64
User 1748	2.64	2.65	2.46	1.37	1.35	1.32	1.31	1.33	1.59	1.19	1.61	0.78	0.77	0.78	5	0.9	0.9	0.81	0.8	5	4.42	3.64	5	2.65
User 1749	2.64	2.65	2.16	1.38	1.88	1.33	1.32	1.34	1.59	1.59	1.6	0.78	0.77	0.78	5	0.9	0.89	0.81	0.8	0.8	4.41	3.64	5	2.66
User 1750	2.64	2.65	2.16	1.38	1.88	1.33	1.32	1.33	1.59	1.59	1.61	0.79	0.77	0.78	5	0.9	0.85	0.9	0.79	0.8	4.41	3.68	3.64	2.66
User 1751	2.64	2.65	2.46	1.38	1.88	1.33	1.32	1.33	1.59	1.59	1.63	0.79	0.78	0.79	5	0.86	0.85	0.9	0.79	0.8	4.4	3.64	3.71	2.65
User 1752	2.64	2.64	2.46	1.39	1.88	1.33	1.32	1.33	1.49	1.59	5	0.79	0.78	0.79	5	0.92	0.85	0.81	0.79	0.8	4.4	3.7	3.63	2.66
User 1753	2.64	2.64	2.46	1.88	1.88	1.33	1.32	1.33	1.49	1.59	5	0.79	0.78	0.79	5	5	0.85	0.9	0.79	0.8	4.41	3.64	3.68	2.65
User 1754	2.64	2.64	2.46	1.88	1.88	1.34	1.32	1.33	1.49	1.59	5	0.79	0.78	0.78	5	0.86	0.89	0.91	0.79	0.8	4.41	3.7	3.65	2.65
User 1755	2.64	2.64	2.48	1.88	1.88	1.34	1.32	1.33	1.49	1.59	5	0.79	0.78	0.78	5	0.87	0.89	0.82	0.79	0.8	4.41	3.7	3.63	2.65
User 1756	2.55	2.64	2.49	1.88	1.87	1.34	1.32	1.33	1.6	1.59	1.61	0.79	0.78	0.79	5	0.86	0.89	0.9	0.79	0.8	4.41	3.69	3.63	2.66
User 1757	2.54	2.64	2.28	1.89	1.75	1.34	1.32	1.32	1.6	1.59	1.61	0.79	0.78	0.78	5	0.87	0.85	0.9	0.79	0.79	4.41	5	3.63	5
User 1758	2.55	2.64	2.28	2.26	1.88	1.34	1.32	1.33	1.6	1.59	1.61	0.79	0.78	0.78	5	0.9	0.84	0.9	0.79	0.79	4.41	5	3.63	5
User 1759	2.55	2.64	2.28	2.26	1.87	1.34	1.33	1.33	1.6	1.59	1.61	0.79	0.78	0.78	0.81	0.89	0.85	0.84	0.8	0.79	4.41	5	3.63	5
User 1760	2.54	2.64	2.18	2.26	1.87	1.34	1.33	1.33	1.43	1.59	1.61	0.79	0.78	0.78	5	0.89	0.89	0.9	0.82	0.79	5	4.85	3.63	5
User 1761	2.54	2.64	2.2	2.49	1.87	1.34	1.33	1.33	1.43	1.59	1.61	0.79	0.78	0.78	5	0.9	0.89	0.89	0.82	0.79	5	5	3.63	5
User 1762	2.54	2.64	2.18	2.49	1.87	1.35	1.33	1.33	1.35	1.6	1.61	0.8	0.78	0.78	0.8	0.9	0.84	0.9	0.83	0.79	5	4.84	3.63	5
User 1763	2.55	2.64	2.27	2.49	1.88	1.37	1.33	1.33	1.35	1.6	1.61	0.8	0.78	0.78	0.8	0.9	0.88	0.89	0.8	0.79	5	4.84	3.63	5
User 1764	2.55	2.64	2.18	2.49	1.88	1.38	1.34	1.32	1.34	1.6	1.64	0.8	0.78	0.78	5	0.9	0.88	0.89	0.8	0.79	5	4.84	3.62	5
User 1765	2.64	2.64	2.5	1.9	1.88	1.38	1.34	1.33	1.34	1.6	1.64	0.81	0.78	0.78	5	0.89	0.84	0.81	0.8	0.78	0.81	4.84	3.62	5
User 1766	2.64	2.64	2.19	1.89	1.88	1.89	1.35	1.33	1.34	1.6	1.2	0.8	0.78	0.78	0.83	0.89	0.84	0.81	0.8	0.78	0.8	4.84	3.62	5
User 1767	2.64	2.64	2.65	1.89	1.88	1.59	1.35	1.33	1.34	1.6	1.2	0.86	0.79	0.78	5	0.83	0.88	0.81	0.79	0.78	0.8	4.85	3.62	5
User 1768	2.64	2.64	2.65	1.89	1.88	1.58	1.34	1.33	1.34	1.6	1.2	0.88	0.81	0.78	0.81	0.82	0.88	0.81	0.79	0.78	0.79	4.85	3.62	5
User 1769	2.66	2.64	2.65	1.9	1.88	1.58	1.34	1.33	1.34	1.6	1.19	0.9	0.86	0.78	0.79	0.81	0.88	0.81	0.79	0.78	0.79	4.85	3.62	5
User 1770	2.65	2.64	3.57	1.9	1.88	1.58	1.34	1.33	1.34	1.46	1.2	0.91	0.79	0.78	0.79	0.81	0.88	5	0.79	0.78	0.78	4.85	3.62	5
User 1771	2.65	2.64	2.67	2.22	1.89	1.9	1.35	1.33	1.34	1.48	1.2	0.81	0.79	0.78	0.79	0.81	0.88	0.89	0.79	0.78	0.78	5	3.62	5
User 1772	2.65	2.64	2.66	2.2	1.89	1.37	1.35	1.33	1.35	1.44	1.2	0.81	0.79	0.78	0.79	0.81	0.88	0.81	0.79	0.78	0.78	5	3.63	5
User 1773	2.65	2.64	2.67	2.22	1.89	1.59	1.36	1.34	1.38	1.61	1.21	1.62	0.79	0.78	0.78	5	5	0.87	0.9	0.77	5	5	3.62	3.69
User 1774	2.66	2.64	2.65	2.19	2.51	1.68	1.36	1.34	1.36	1.37	1.61	0.82	0.79	0.78	0.78	5	0.89	0.87	5	0.78	0.79	5	3.63	3.62
User 1775	2.66	2.64	2.64	2.2	2.51	1.42	1.37	1.34	1.35	1.36	1.61	1.62	0.83	0.78	0.78	5	0.87	0.87	0.88	0.8	0.77	5	3.65	3.62
User 1776	2.66	2.64	2.64	2.51	2.5	1.89	4.85	1.35	1.35	1.36	1.61	1.62	0.85	0.78	0.78	0.79	0.87	0.85	0.88	0.79	0.77	0.79	3.64	3.62
User 1777	5	2.65	2.64	2.53	1.91	1.89	4.84	1.35	1.35	1.36	1.61	1.62	0.86	0.78	0.77	0.79	0.87	0.85	5	0.78	0.77	0.78	5	3.62
User 1778	5	2.66	2.64	2.65	1.91	1.77	4.84	1.37	1.35	1.36	1.61	1.21	0.92	0.8	0.77	0.78	0.87	0.84	0.89	0.78	0.76	0.78	4.41	3.62
User 1779	3.67	5	2.64	2.65	1.92	1.9	1.91	1.38	1.35	1.36	1.61	1.2	0.92	0.81	0.77	0.78	0.87	0.86	0.8	0.77	0.76	0.77	4.42	3.62
User 1780	2.68	2.66	2.64	2.65	1.92	1.9	1.91	1.36	1.35	1.42	1.38	1.2	0.92	0.78	0.77	0.78	0.87	0.86	0.86	0.77	0.76	0.77	5	3.62
User 1781	2.68	2.66	2.64	2.67	1.93	1.91	1.91	1.36	1.35	1.36	1.61	1.2	0.81	0.78	0.77	0.78	0.8	0.82	0.86	0.77	0.76	0.82	5	3.63
User 1782	3.64	2.67	2.65	2.66	2.5	1.91	1.91	1.37	1.36	1.36	1.5	1.2	1.64	0.78	0.77	0.77	5	0.86	0.86	0.86	0.76	0.76	5	3.62
User 1783	3.62	2.67	2.65	2.65	2.49	1.46	1.91	1.37	1.36	1.36	1.41	1.21	1.63	0.78	0.77	0.77	0.8	0.87	0.82	0.87	0.76	0.76	5	3.67
User 1784	3.61	2.68	2.65	2.65	2.54	1.93	1.91	1.37	1.36	1.36	1.47	1.21	5	0.87	0.77	0.76	5	0.82	0.85	0.86	0.76	0.75	0.77	4.87
User 1785	3.61	5	2.66	2.65	2.12	2.53	1.41	1.38	1.37	1.36	1.38	1.62	1.44	0.86	0.77	0.76	0.79	0.8	0.84	0.86	0.76	0.75	0.76	4.85
User 1786	3.61	5	2.67	2.65	2.13	2.52	1.42	1.62	1.38	1.36	1.37	1.4	1.44	0.88	0.77	0.76	0.77	0.79	0.84	0.85	0.76	0.75	0.76	4.85
User 1787	3.61	5	5	2.65	2.12	2.53	1.92	1.39	1.41	1.36	1.37	1.39	1.21	0.87	0.83	0.76	0.77	0.79	0.84	5	0.75	0.74	0.75	4.85
User 1788	3.61	5	5	2.65	2.12	2.53	1.93	1.39	1.38	1.37	1.38	1.39	1.21	1.65	0.79	0.76	0.76	0.88	0.84	0.85	0.75	0.74	0.75	4.86
User 1789	3.62	5	5	2.66	2.63	2.53	1.93	1.4	1.38	1.37	1.41	1.4	1.21	1.65	0.77	0.76	0.76	0.79	0.84	0.84	0.75	0.74	0.81	5
User 1790	2.73	3.62	2.68	2.59	2.64	2.54	2.53	1.41	1.38	1.37	1.41	1.62	1.21	1.64	0.77	0.75	0.78	0.78	0.88	0.84	0.76	0.74	0.75	5
User 1791	4.85	3.62	2.69	2.67	2.02	2.54	2.54	1.42	1.39	1.37	1.38	1.5	1.43	1.64	0.77	0.75	0.75	0.86	0.84	0.83	0.78	0.74	0.74	5
User 1792	5	3.62	5	2.67	2.68	2.55	2.54	1.93	1.95	1.38	1.38	1.39	1.43	1.65	0.77	0.75	0.75	0.77	0.8	0.83	0.79	0.75	0.74	0.75
User 1793	4.85	3.62	5	2.67	2.67	2.55	2.54	1.93	1.41	1.39	1.38	1.39	1.42	1.63	0.78	0.75	0.75	0.76	0.79	0.81	0.79	0.78	0.74	0.75
User 1794	4.85	3.62	5	2.68	2.19	2.15	1.96	1.42	1.95	1.41	1.37	1.39	1.42	1.63	0.85	0.76	0.74	0.76	0.78	0.8	0.76	0.75	0.73	0.75
User 1795	0.77	3.62	5	5	2.67	2.68	2.55	1.42	1.71	1.43	1.38	1.39	1.41	1.63	0.85	0.76	0.74	0.75	0.77	0.79	0.76	0.74	0.73	0.74
User 1796	0.76	3.62	5	2.7	2.67	2.68	2.63	1.43	1.7	1.38	1.38	1.39	1.42	1.63	0.87	0.76	0.74	0.75	0.77	0.8	0.76	0.74	0.73	0.74
User 1797	0.76	3.63	5	2.69	2.67	2.68	2.56	1.43	1.41	1.39	1.38	1.39	1.61	1.62	0.9	0.75	0.74	0.75	0.78	0.79	0.76	0.74	0.73	0.74
User 1798	4.43	3.63	3.68	2.69	2.68	2.68	2.64	1.43	1.41	1.39	1.38	1.4	1.52	1.62	0.9	0.75	0.74	0.75	5	0.78	0.76	0.75	0.73	0.74
User 1799	0.78	4.87	3.62	2.7	2.29	2.69	2.64	1.44	1.42	1.4	1.38	1.39	1.59	1.62	1.65	0.75	0.74	0.76	5	0.79	0.76	0.76	0.73	0.74
User 1800	0.75	4.89	3.62	5	2.3	2.21	2.65	1.45	1.95	1.4	1.38	1.39	1.41	1.62	5	0.75	0.74	0.74	0.78	0.81	0.77	0.83	0.73	0.73
User 1801	0.75	5	3.62	2.7	2.31	2.22	2.66	1.45	1.95	1.4	1.38	1.39	1.41	1.62	5	0.75	0.74	0.73	0.78	0.84	0.77	0.83	0.73	0.73
User 1802	0.75	4.87	3.62	2.71	2.3	2.73	2.66	1.45	1.95	1.4	1.38	1.39	1.41	1.62	5	0.75	0.74	0.74	0.78	0.84	0.77	0.84	0.73	0.73
User 1803	0.75	5	3.63	2.7	2.69	5	2.65	1.44	1.95	1.4	1.38	1.38	1.41	1.62	5	0.75	0.74	0.74	0.78	0.81	0.77	5	0.73	0.74
User 1804	0.76	5	3.63	2.7	2.29	2.74	2.65	1.44	1.95	1.39	1.38	1.39	1.41	1.62	5	0.75	0.74	0.74	5	0.82	0.76	0.84	0.73	0.74
User 1805	0.76	4.87	3.62	2.1	2.32	2.67	2.65	1.44	1.95	1.4	1.38	1.39	1.41	1.62	1.64	0.75	0.73	0.74	0.79	0.84	0.76	0.84	0.73	0.74
User 1806	0.76	5	3.63	2.07	2.31	2.74	2.65	1.44	1.95	1.39	1.38	1.39	1.41	1.62	5	0.75	0.73	0.74	5	0.84	0.77	0.83	0.74	0.74
User 1807	0.77	5	3.63	2.07	2.31	2.76	2.65	1.43	1.94	1.39	1.37	1.38	1.42	1.61	5	0.75	0.73	0.74	5	0.83	0.78	0.84	0.74	0.75
User 1808	0.77	5	3.64	2.05	2.69	5	2.65	1.43	1.94	1.38	1.37	1.37	1.39	1.6	5	0.74	0.73	0.73	5	0.85	0.78	0.84	0.75	0.75
User 1809	0.78	4.87	3.65	2.17	2.69	2.71	2.64	1.41	1.93	1.37	1.35	1.36	1.38	1.59	5	0.74	0.72	0.73	0.76	0.84	0.79	0.86	0.76	0.76
User 1810	0.79	4.87	2.2	2.2	2.7	2.71	2.64	1.41	1.93	1.36	1.34	1.34	1.36	1.58	5	0.74	0.72	0.72	0.74	0.85	0.8	0.81	0.77	0.78
User 1811	0.81	4.87	3.68	5	2.7	2.71	2.63	1.92	1.92	1.34	1.33	1.33	1.35	1.56	5	0.73	0.72	0.72	0.75	0.87	0.82	0.87	0.79	0.79
User 1812	0.82	4.88	2.19	2.11	2.71	2.71	2.54	1.91	1.91	1.33	1.31	1.31	1.34	1.55	5	0.73	0.71	0.72	5	0.87	0.84	0.87	0.81	0.81
User 1813	0.84	3.76	2.22	2.73	2.71	2.71	2.53	1.9	1.91	1.31	1.29	1.29	1.32	1.53	5	0.72	0.7	0.71	0.74	0.88	0.85	0.88	0.82	0.83
User 1814	0.86	4.88	2.21	2.73	2.72	2.72	2.53	1.34	1.9	1.29	1.28	1.28	1.3	1.51	5	0.72	0.7	0.71	0.73	0.89	0.87	0.89	0.84	0.84
User 1815	0.88	0.93	2.23	2.74	2.72	2.35	2.52	1.32	4.88	1.27	1.26	1.26	1.28	1.49	5	0.71	0.69	0.72	0.73	0.91	0.89	0.9	0.86	0.86
User 1816	0.9	0.94	2.24	2.75	2.73	2.35	2.52	1.87	4.89	1.26	1.24	1.24	1.27	1.48	5	0.7	0.69	0.71	0.72	0.92	0.9	0.91	0.88	0.88
User 1817	0.91	0.96	2.26	2.75	2.73	2.73	2.61	1.29	4.9	1.24	1.22	1.22	1.27	1.45	5	0.7	0.68	0.7	5	0.93	0.91	0.92	0.9	0.9
User 1818	0.93	0.98	2.24	2.75	2.74	2.74	2.5	1.27	1.59	1.22	1.2	1.2	1.28	1.44	5	0.69	0.67	0.7	5	0.94	0.92	5	0.92	0.92
User 1819	0.95	1	1.01	2.76	2.74	2.75	2.5	1.84	1.58	1.2	1.18	1.18	1.3	1.42	5	0.68	0.67	0.69	5	0.95	0.93	0.94	0.93	0.94
User 1820	0.98	3.89	1.03	2.76	2.75	2.75	2.49	1.83	1.56	1.18	1.16	1.16	1.22	1.4	5	0.68	0.66	0.7	5	5	0.94	0.96	0.95	0.95
User 1821	0.99	2.27	5	2.77	2.76	2.76	2.48	1.82	1.56	1.16	1.14	1.14	1.28	1.38	5	0.67	0.66	0.67	0.72	5	0.95	0.97	0.97	0.97
User 1822	1.02	2.25	3.87	2.78	2.76	2.76	2.48	1.81	5	1.14	1.12	1.13	1.36	1.36	5	0.67	0.65	0.67	0.72	5	0.97	0.98	0.99	1
User 1823	1.04	2.27	3.88	2.79	2.77	2.77	2.47	1.79	5	1.12	1.1	1.11	1.13	1.34	1.45	0.66	0.65	0.66	0.71	5	0.98	0.99	1.01	1.02
User 1824	1.07	2.2	3.91	2.79	2.77	2.36	2.47	1.15	5	1.1	1.08	1.09	1.11	1.32	5	0.65	0.64	0.65	0.71	5	0.99	1.01	1.03	1.04
User 1825	1.09	5	3.92	2.8	2.78	2.78	2.46	1.13	1.81	1.08	1.06	1.07	1.2	1.3	0.93	0.65	0.63	0.65	0.72	5	1	1.02	1.05	1.06
User 1826	1.11	5	3.95	2.8	2.78	2.36	2.45	1.77	1.8	1.06	1.04	1.05	1.12	1.28	0.9	0.64	0.62	0.64	0.66	5	1.01	5	1.07	1.08
User 1827	1.13	5	5	2.81	2.79	2.36	2.45	1.76	5	1.04	1.03	1.03	1.08	1.26	0.88	0.63	0.62	0.64	0.65	5	1.03	1.05	1.09	1.1
User 1828	1.14	3.98	5	2.81	2.8	2.37	2.45	1.76	5	1.02	1.01	1.01	1.05	1.25	0.86	0.63	0.61	0.63	0.65	5	1.03	5	1.11	1.16
User 1829	1.16	4	4.03	2.82	2.8	2.81	2.44	1.05	4.93	1	0.98	0.99	1.07	1.23	0.85	0.62	0.6	0.62	5	5	1.05	1.07	1.13	1.14
User 1830	1.18	4.02	4.05	2.83	2.81	2.69	2.44	1.04	1.28	0.98	0.97	0.97	1	1.21	0.83	0.61	0.6	0.61	0.74	0.65	1.06	1.07	1.15	1.16
User 1831	1.2	4.04	4.07	5	2.81	2.68	2.44	1.02	4.94	0.97	0.95	0.95	1	1.19	0.81	0.61	0.59	0.6	0.63	0.64	1.07	1.08	1.17	1.17
User 1832	1.22	4.04	4.08	5	2.82	2.59	2.44	1.73	4.94	0.95	0.93	0.94	0.96	1.17	0.8	0.6	0.59	0.61	0.67	0.64	1.08	1.09	1.18	1.19
User 1833	1.21	4.95	4.05	2.85	2.82	2.68	1.76	1.73	5	0.95	0.93	0.92	0.94	1.16	0.79	3.43	0.58	0.59	0.61	5	1.08	5	1.19	1.19
User 1834	1.21	4.7	1.27	5	2.83	2.38	2.44	1.73	5	4.95	0.93	0.92	0.94	1.16	0.81	1.58	0.58	0.58	0.6	5	1.08	5	1.2	1.19
User 1835	1.2	4.69	1.26	5	2.85	2.83	2.44	1.73	5	5	0.93	0.92	0.94	1.16	1.18	3.43	0.59	0.58	0.6	5	1.09	5	1.19	1.19
User 1836	1.2	1.23	4.1	5	2.84	2.83	2.44	1.73	4.96	4.94	0.95	0.92	0.94	1.16	1.18	3.43	0.59	0.58	0.6	5	1.08	5	1.2	1.19
User 1837	1.2	4.7	1.26	5	2.84	2.83	2.44	1.73	5	5	0.95	0.92	0.94	1.16	1.18	3.43	0.59	0.58	0.6	5	1.08	5	1.2	1.19
User 1838	1.2	4.7	1.26	5	2.84	2.83	2.44	1.73	5	4.95	0.94	0.92	0.94	1.16	1.18	3.43	0.58	0.58	0.6	5	1.08	5	1.2	1.19
User 1839	1.2	1.24	1.25	5	2.84	2.83	2.44	1.73	5	5	0.93	0.92	0.94	1.16	1.18	3.43	0.59	0.58	0.6	5	1.08	5	1.2	1.19
User 1840	1.21	1.24	1.26	5	5	2.83	2.44	1.73	5	4.96	0.94	0.92	0.93	1.16	1.17	5	0.58	0.58	0.6	5	1.09	5	1.2	1.19
User 1841	1.21	1.24	1.27	5	2.85	2.83	2.44	1.73	4.95	4.94	0.95	0.91	0.93	1.15	1.17	3.43	0.58	0.58	0.59	5	1.09	5	1.2	1.2
User 1842	1.21	1.25	1.27	5	2.91	2.83	2.44	1.72	4.96	4.94	0.94	0.91	0.92	1.15	1.16	3.43	0.58	0.58	0.59	5	1.1	5	1.24	1.2
User 1843	1.23	1.26	1.27	5	2.85	2.83	2.43	1.72	4.95	4.94	0.94	0.9	0.91	1.14	1.16	3.42	0.58	0.57	0.59	4.7	5	5	1.22	1.21
User 1844	1.24	1.27	1.29	5	5	2.83	2.43	1.71	4.95	4.94	0.9	0.89	0.9	1.13	1.14	3.43	0.57	0.57	0.59	4.7	5	5	1.23	1.22
User 1845	1.25	1.27	1.29	5	2.86	2.84	2.43	1.71	4.95	4.95	0.9	0.87	0.89	1.11	1.13	3.42	0.57	0.57	0.58	0.73	5	5	1.24	1.24
User 1846	1.26	1.29	1.31	5	5	2.39	2.43	1.7	5	1.02	0.89	0.86	0.87	0.9	1.11	5	0.57	0.56	0.58	0.74	5	5	1.27	1.25
User 1847	1.27	1.3	1.32	5	2.92	2.4	2.43	1.7	5	1.01	0.92	0.85	0.86	0.88	1.09	3.43	0.57	0.56	0.57	0.7	1.31	5	1.3	1.26
User 1848	1.28	1.31	1.34	5	5	2.4	2.43	1.7	1.72	1	0.85	0.83	0.84	0.87	1.08	5	0.56	0.55	0.57	0.72	5	5	5	1.28
User 1849	1.29	1.32	1.35	5	5	2.4	2.42	1.7	1.71	1	0.83	0.82	0.83	0.86	1.07	0.74	0.56	0.55	0.56	0.71	5	5	5	1.28
User 1850	1.3	1.33	4.14	5	5	2.45	2.42	1.69	5	0.99	0.82	0.81	0.82	0.84	0.88	0.57	0.56	0.55	0.56	0.59	5	5	1.37	1.3
User 1851	1.31	1.34	4.14	5	5	2.86	2.42	1.69	5	0.98	0.81	0.81	0.82	0.84	1.05	0.57	0.55	0.54	0.56	0.59	5	5	1.34	1.3
User 1852	1.31	4.76	4.14	5	5	2.86	2.42	1.69	5	0.98	0.81	0.81	0.82	0.84	1.05	0.57	0.55	0.54	0.56	0.59	5	5	5	1.3
User 1853	1.31	4.76	4.14	5	5	2.86	2.42	1.69	5	0.99	0.82	0.81	0.82	0.84	1.06	0.58	0.55	0.54	0.55	0.67	5	5	1.33	1.3
User 1854	1.31	1.33	4.14	5	5	2.86	2.43	1.69	5	0.99	0.82	0.81	0.82	0.84	1.05	0.57	0.54	0.54	0.55	0.67	5	5	1.33	1.3
User 1855	1.31	4.76	4.14	5	5	2.86	2.43	1.69	5	0.99	0.82	0.81	0.82	0.84	1.05	0.57	0.54	0.54	0.55	0.66	5	5	1.31	1.3
User 1856	1.31	4.76	4.14	5	5	2.86	2.42	1.69	5	0.99	0.82	0.81	0.82	0.84	1.05	0.58	0.54	0.54	0.55	0.67	0.62	5	1.31	1.3
User 1857	1.31	4.76	4.14	5	5	2.86	2.43	1.69	5	0.99	0.82	0.81	0.82	0.84	1.05	0.58	0.54	0.53	0.55	0.66	0.61	5	1.31	1.3
User 1858	1.3	4.77	4.76	5	2.87	2.41	2.46	1.7	5	0.99	0.82	0.81	0.84	1.05	0.87	0.58	0.54	0.53	0.55	0.65	0.61	5	1.31	1.3
User 1859	1.32	4.76	4.21	5	2.88	2.86	2.45	1.7	0.88	5	0.82	0.81	0.83	0.85	0.86	0.58	0.54	0.53	0.55	0.59	0.6	5	1.31	1.3
User 1860	1.3	4.76	4.18	5	2.88	2.86	2.45	1.7	5	5	0.82	0.81	0.83	0.84	0.86	0.59	0.54	0.53	0.55	0.57	0.6	5	1.31	1.3
User 1861	1.33	4.76	4.95	5	5	2.86	2.46	1.7	1.71	5	0.82	0.81	0.83	0.84	1.05	0.72	0.54	0.53	0.55	0.57	0.6	5	1.31	1.3
User 1862	1.32	4.76	4.15	5	5	2.86	2.67	1.7	1.7	5	0.83	0.81	0.82	0.85	1.05	0.59	0.54	0.53	0.55	0.57	0.6	5	1.31	1.3
User 1863	1.3	5	4.15	4.76	5	2.86	2.87	1.71	0.88	1.72	0.83	0.81	0.82	0.86	1.05	0.58	0.54	0.53	0.55	0.64	0.59	5	1.32	1.3
User 1864	1.3	4.77	4.15	4.16	2.88	2.87	2.87	2.01	1.58	1.72	0.84	0.81	0.81	0.83	1.05	0.59	0.55	0.53	0.54	0.59	0.58	5	5	1.3
User 1865	1.3	5	4.95	4.16	2.89	2.87	2.87	2.43	1.56	1.72	0.84	0.81	0.81	0.83	1.05	1.06	1.42	0.53	0.54	0.6	0.58	5	5	1.3
User 1866	1.3	5	4.79	4.17	5	2.88	2.46	2.43	1.7	1.72	1	0.81	0.81	0.82	0.87	1.05	1.1	0.53	0.54	0.6	0.57	5	5	1.3
User 1867	1.3	1.31	4.96	4.19	5	5	2.88	2.43	1.7	1.73	5	0.82	0.81	0.82	0.86	0.58	3.45	0.53	0.53	0.6	0.72	5	5	5
User 1868	1.29	1.31	4.77	4.19	5	2.88	2.87	2.38	1.7	5	0.84	0.82	0.81	0.82	0.86	1.05	0.71	0.54	0.53	0.55	0.7	5	5	5
User 1869	1.29	1.3	4.77	4.15	5	2.95	2.87	1.73	1.7	5	1.01	0.82	0.81	0.82	0.86	1.04	0.69	0.58	0.52	0.54	0.69	5	5	1.31
User 1870	1.3	1.31	4.77	4.15	5	5	2.88	2.44	1.71	1.72	0.84	0.82	0.81	0.82	0.86	1.04	0.68	0.52	0.52	0.54	0.66	5	5	1.31
User 1871	1.3	3	4.79	4.16	4.76	5	2.88	2.44	1.72	1.71	1	0.82	0.81	0.82	0.85	1.04	0.68	0.52	0.51	0.53	0.66	4.76	5	1.31
User 1872	1.3	5	4.79	4.96	4.76	2.97	2.88	2.45	1.72	1.56	1	0.82	0.81	0.84	0.92	1.04	0.68	0.52	0.51	0.53	0.63	4.75	5	1.31
User 1873	1.3	1.31	5	4.2	4.22	5	2.89	2.45	1.73	1.56	5	0.82	0.81	0.81	0.91	1.04	0.71	0.52	0.51	0.53	0.64	4.76	5	1.32
User 1874	1.3	1.3	4.03	4.18	4.75	5	2.9	2.69	2.45	1.56	5	0.83	0.81	0.81	0.83	1.03	0.55	0.58	0.51	0.52	0.59	4.75	5	5
User 1875	1.31	1.3	3.04	4.79	4.19	5	2.97	2.72	2.04	1.71	4.98	0.83	0.81	0.81	0.82	0.86	0.55	1.07	0.51	0.52	0.58	0.72	5	5
User 1876	1.36	1.3	2.99	4.78	4.22	5	5	2.43	2.45	1.71	1.73	0.9	0.85	0.81	0.82	0.84	0.87	0.52	0.52	0.52	0.54	0.72	5	5
User 1877	1.31	1.3	1.32	1.34	4.76	5	5	2.89	2.45	1.71	5	0.94	0.81	0.8	0.82	0.84	0.57	0.53	0.53	0.51	0.53	0.72	5	5
User 1878	1.31	1.3	1.31	4.78	4.21	5	5	2.89	2.46	1.71	5	0.84	0.81	0.8	0.81	0.83	0.86	0.67	0.52	0.5	0.52	0.65	5	5
User 1879	1.31	1.3	1.33	4.79	4.19	5	5	2.89	2.46	1.72	5	0.83	0.81	0.8	0.81	0.83	0.86	0.66	0.5	0	0.51	0.65	5	5
User 1880	1.31	1.3	5	4.79	4.98	5	5	2.89	2.46	1.73	1.74	0.83	0.81	0.8	0.81	0.84	0.86	0.66	0.5	0	0.51	0.62	4.75	5
User 1881	1.31	1.31	1.35	4.79	4.97	4.75	5	2.9	2.46	1.73	1.57	0.84	0.82	0.8	0.82	0.9	1.02	0.66	0.51	0	0.51	0.68	4.76	5
User 1882	1.32	1.31	1.31	4.79	4.98	4.75	5	2.9	2.49	2.05	1.57	1	0.85	0.81	0.81	0.83	1.02	0.66	3.4	0	0.51	0.57	0.55	5
User 1883	1.33	1.31	1.31	1.33	4.98	4.21	5	2.91	2.64	2.46	1.57	4.98	0.91	0.81	0.8	0.82	1.01	0.54	3.42	0	0.51	0.57	0.54	0.59
User 1884	1.33	5	1.31	1.32	4.81	5	5	2.91	2.93	2.46	1.57	1.74	0.85	0.81	0.8	0.81	0.86	1.02	3.4	0.51	0.5	0.52	0.54	0.57
User 1885	0.59	1.32	1.31	1.32	4.8	4.2	5	2.99	4.81	1.74	1.72	1.74	1.01	0.83	0.8	0.81	0.84	0.87	1.67	0.59	0	0.51	0.54	0.57
User 1886	0.59	1.32	1.31	1.32	4.8	4.2	5	5	2.92	2.47	1.73	5	5	0.81	0.8	0.8	0.83	1.01	0.52	3.17	0	0.5	0.63	0.57
User 1887	0.58	1.32	1.31	1.32	4.8	4.19	5	5	2.91	2.47	1.73	5	0.83	0.8	0.79	0.8	0.83	1.01	0.65	0	0	0	0.61	0.56
User 1888	1.34	1.32	1.31	1.42	4.81	4.23	4.21	2.94	2.92	2.47	1.73	1.75	5	0.8	0.79	0.8	0.82	1.01	0.64	0	0	0	0.52	4.76
User 1889	1.37	1.33	1.32	1.33	4.81	4.2	4.21	5	2.92	2.49	1.74	1.43	5	0.81	0.79	0.82	0.83	1	0.65	0	0	0.5	0.56	0.54
User 1890	0.58	1.34	1.32	1.32	5	4.21	4.2	5	2.92	2.93	1.75	0.89	5	0.82	0.79	0.79	0.84	0.85	1.02	3.39	0	0	0.56	0.71
User 1891	0.57	5	1.32	1.32	5	4.27	4.22	5	2.93	2.92	2.47	1.56	1.77	0.84	0.79	0.79	0.81	0.83	1.01	5	0	0	0.51	0.53
User 1892	5	5	1.33	1.32	1.34	4.22	4.22	5	5	5	2.47	1.57	5	5	0.79	0.79	0.8	0.82	1	3.43	0	0	0	0.67
User 1893	5	5	5	1.32	1.33	4.82	4.21	5	5	2.48	2.47	1.58	5	5	0.83	0.79	0.8	0.82	1	0.64	0	0	0	0.63
User 1894	5	5	1.33	1.32	1.33	1.36	4.25	5	5	2.5	1.75	1.59	0.84	5	0.82	0.78	0.79	0.82	1	0.63	0	0	0	0.61
User 1895	1.38	5	1.33	1.32	1.33	4.82	5	5	5	2.93	2.48	1.73	1.76	5	0.79	0.78	0.79	0.81	0.99	0.63	0	0	0	0.6
User 1896	0.53	5	1.34	1.33	5	4.83	5	5	5	2.93	2.48	1.73	1.59	5	0.79	0.78	0.79	0.8	0.99	0.62	0	0	0	0.5
User 1897	0.52	5	1.34	1.33	1.34	4.82	5	5	5	2.94	2.48	1.74	1.74	5	0.8	0.78	0.82	0.84	0.99	0.62	0	0	0	0
User 1898	0.51	0.57	1.35	1.33	1.35	4.83	5	5	5	2.94	2.48	1.74	1.43	5	0.8	0.78	0.78	0.82	0.83	0.5	0	0	0	0.55
User 1899	0.51	0.56	5	1.34	1.34	5	5	4.27	5	2.95	2.75	1.75	1.56	5	0.8	0.78	0.78	0.79	0.98	0.5	0	0	0	0.55
User 1900	0.5	0.55	5	1.35	1.33	1.35	4.84	4.77	5	5	3.39	1.79	1.58	1.76	0.82	0.79	0.77	0.79	0.81	0.51	0	0	0	0
User 1901	0.5	0.54	5	1.35	1.34	1.35	4.83	1.41	5	5	3.4	2.48	1.59	1.76	0.95	0.8	0.77	0.78	0.81	0.51	0	0	0	0
User 1902	0	5	5	1.35	1.34	1.35	4.84	1.41	5	5	2.51	1.75	1.74	1.75	0.94	0.78	0.77	0.78	0.8	0.83	0	0	0	0
User 1903	0	0.53	5	1.35	1.34	1.35	4.84	4.23	5	5	2.94	2.48	1.74	5	5	0.78	0.77	0.77	0.8	0.97	0.61	0	0	0
User 1904	0.5	0.53	5	1.35	1.34	1.35	4.85	4.79	5	5	2.94	1.76	1.74	5	5	0.78	0.77	0.77	0.8	0.82	0	0	0	0
User 1905	0.55	0.53	5	1.35	1.34	1.36	4.84	4.79	5	5	2.94	2.48	1.74	5	5	0.78	0.76	0.77	0.91	0.82	0	0	0	0
User 1906	0.5	0.53	5	1.35	1.34	1.44	4.84	4.24	5	5	2.94	2.48	1.74	5	5	0.78	0.76	0.77	0.91	0.82	0	0	0	0
User 1907	0.56	0.53	5	1.35	1.34	1.35	4.84	4.23	5	5	2.94	1.76	1.74	5	5	0.78	0.76	0.77	0.8	0.83	0	0	0	0
User 1908	0.56	0.53	5	1.35	1.34	1.35	4.84	4.24	5	5	2.94	1.75	1.73	5	5	0.78	0.76	0.77	0.8	0.82	0	0	0	0
User 1909	0.51	0.53	5	1.35	1.34	1.36	4.84	4.23	5	5	2.94	1.75	1.73	5	5	0.77	0.76	0.77	0.91	0.97	0	0	0	0
User 1910	0.56	0.54	5	1.35	1.35	1.36	4.83	4.22	5	5	2.93	1.75	1.73	5	5	0.77	0.76	0.77	0.91	0.82	0	0	0	0
User 1911	0.57	5	5	1.36	1.35	1.36	4.83	4.22	5	5	2.92	2.46	1.72	5	5	0.77	0.76	0.76	0.86	0.81	0	0	0	0
User 1912	0.58	0.57	5	1.36	1.35	1.36	4.83	4.22	5	5	2.91	1.73	1.71	5	5	0.77	0.75	0.76	0.87	0.81	0.51	0	0	0
User 1913	0.6	0.56	5	1.36	1.36	1.37	4.83	4.21	5	5	2.9	1.72	1.7	5	5	0.76	0.75	0.76	0.79	0.81	0.52	0	0	0
User 1914	0.61	0.58	5	1.37	1.36	1.37	5	1.42	5	5	2.89	1.7	1.68	5	5	0.76	0.75	0.75	0.78	0.99	0.53	0.51	0.5	0.51
User 1915	0.63	0.59	1.21	1.38	1.37	1.38	5	4.23	5	5	2.88	1.69	1.67	5	0.94	0.75	0.74	0.75	0.77	0.99	0.55	0.53	0.52	0.53
User 1916	0.65	0.61	1.23	1.38	1.37	1.39	5	1.43	5	5	2.41	1.67	1.65	5	0.93	0.74	0.73	0.74	0.76	1	0.56	0.54	0.53	0.54
User 1917	0.66	0.63	1.24	1.39	1.38	1.4	5	1.43	5	5	2.85	1.65	1.63	5	0.91	0.74	0.73	0.73	0.76	1	0.58	0.56	0.55	0.56
User 1918	0.6	0.65	1.25	1.4	1.39	1.41	5	1.45	5	5	2.83	1.63	1.62	5	0.9	0.73	0.72	0.73	0.75	0.78	0.59	0.58	0.57	0.58
User 1919	0.62	5	1.27	1.4	1.39	1.4	5	1.44	5	5	2.81	1.62	1.59	5	0.88	0.72	0.71	0.72	0.74	0.77	0.61	0.59	0.58	0.59
User 1920	0.63	5	1.28	1.41	1.4	1.42	5	4.17	5	5	2.33	1.6	1.57	1.59	0.87	0.72	0.71	0.71	0.73	0.76	0.63	0.61	0.6	0.61
User 1921	0.65	5	1.3	1.41	1.41	1.41	5	1.46	5	5	5	1.58	1.56	1.57	4.91	0.71	0.7	0.7	0.73	0.76	0.65	0.63	0.62	0.63
User 1922	0.66	5	1.31	1.42	1.42	1.42	5	1.46	5	5	2.29	1.56	1.54	1.56	0.85	0.7	0.69	0.7	0.79	0.74	0.67	0.65	0.64	0.65
User 1923	0.68	5	1.33	1.43	1.42	1.44	5	1.47	5	5	2.27	1.56	1.53	1.54	0.83	0.7	0.68	0.69	0.79	0.75	0.68	0.66	0.65	0.66
User 1924	0.69	5	1.34	1.43	1.43	5	5	4.14	5	5	5	2.25	1.51	2.26	0.9	0.69	0.68	0.68	0.77	0.73	0.7	0.68	0.67	0.68
User 1925	0.71	5	1.35	1.44	1.43	1.44	5	4.15	5	5	2.25	2.23	1.5	1.51	0.81	0.68	0.67	0.68	0.77	0.73	0.71	0.7	0.68	0.69
User 1926	0.72	5	1.36	1.45	1.43	1.45	5	4.13	5	5	2.24	2.22	1.48	1.49	5	0.68	0.67	0.68	0.78	0.72	0.72	0.71	0.69	0.7
User 1927	0.72	5	1.37	1.38	1.44	1.44	5	4.13	5	5	2.23	2.21	1.48	1.48	5	0.68	0.66	0.67	0.78	0.72	0.73	0.72	0.7	0.72
User 1928	0.72	5	1.37	1.38	1.44	1.45	5	4.13	5	5	2.23	2.21	1.48	1.48	5	0.68	0.66	0.67	0.79	0.72	0.73	0.72	0.7	0.72
User 1929	0.72	5	1.37	1.38	1.44	1.45	5	4.13	5	5	2.23	2.21	1.48	1.48	5	0.68	0.66	0.67	0.79	0.78	0.74	0.72	0.7	0.71
User 1930	0.72	5	1.37	1.38	1.44	1.45	5	4.13	5	5	2.23	2.21	1.48	1.47	5	0.68	0.66	0.67	0.79	0.72	0.73	0.72	0.7	0.72
User 1931	0.72	5	1.37	1.38	1.44	1.45	5	4.13	5	5	2.23	2.21	1.47	1.47	5	0.67	0.66	0.67	0.7	0.72	0.73	0.72	0.7	0.74
User 1932	0.73	5	1.37	1.39	1.45	1.45	5	4.13	5	5	2.23	2.21	1.47	1.47	5	0.67	0.66	0.67	0.79	0.71	0.74	0.73	0.71	0.72
User 1933	0.73	5	1.37	1.38	1.45	1.45	5	4.13	5	5	5	2.2	1.47	1.47	5	0.67	0.66	0.67	0.78	0.71	0.74	0.73	0.71	0.72
User 1934	0.73	5	1.37	1.39	1.45	1.44	5	4.13	5	5	5	2.2	1.47	1.47	0.85	0.67	0.66	0.67	0.7	0.71	0.74	0.73	0.71	0.72
User 1935	0.73	5	1.38	1.39	1.45	1.44	5	4.13	5	5	5	2.2	1.47	1.47	5	0.67	0.66	0.67	0.79	1.07	1.07	0.73	0.71	0.74
User 1936	0.73	5	1.38	1.39	1.45	1.45	5	4.13	5	5	2.23	2.2	1.46	1.46	0.85	0.67	0.66	0.67	0.69	0.88	0.75	0.73	0.71	0.72
User 1937	0.73	4.87	1.38	1.39	1.45	1.45	5	4.13	5	5	5	2.2	1.47	1.46	5	0.67	0.66	0.67	0.69	0.8	0.75	0.73	0.71	0.72
User 1938	0.74	4.87	1.38	1.39	1.45	1.45	5	4.13	5	5	5	2.2	1.47	1.46	5	0.67	0.66	0.67	0.69	0.81	1.07	0.74	0.71	0.72
User 1939	0.74	4.86	1.38	1.39	1.45	1.45	5	4.14	5	5	5	2.2	1.46	1.46	5	0.67	0.66	0.67	0.69	0.8	1.07	0.74	0.72	0.72
User 1940	0.73	4.86	1.38	1.39	1.45	1.45	5	4.15	5	5	5	2.2	1.47	1.46	5	0.67	0.66	0.67	0.68	0.8	0.75	0.74	0.72	0.72
User 1941	0.74	0.77	1.38	1.4	1.45	1.45	5	4.15	5	5	5	2.19	1.77	1.46	5	0.67	0.66	0.66	0.68	0.88	0.75	0.75	0.72	0.72
User 1942	0.74	0.77	1.38	1.39	1.45	1.45	5	4.15	5	5	5	2.19	1.47	1.46	5	0.67	0.66	0.66	0.68	0.88	0.76	0.75	0.72	0.72
User 1943	0.74	0.77	1.39	1.4	1.45	1.45	5	4.15	5	5	5	2.19	1.47	1.45	5	0.67	0.65	0.66	0.68	1.07	0.75	0.75	0.72	0.73
User 1944	0.75	0.78	1.39	1.4	1.45	1.46	5	4.14	5	5	5	2.19	1.46	1.45	5	0.67	0.65	0.67	0.69	0.8	1.07	0.75	0.72	0.73
User 1945	0.75	0.78	1.39	1.4	1.45	1.45	5	4.12	5	5	5	2.19	1.46	1.45	5	0.67	0.65	0.66	0.75	0.71	0.77	0.8	0.73	0.73
User 1946	0.75	0.78	1.39	1.4	1.45	1.46	5	4.12	5	5	5	2.19	1.46	1.45	0.9	0.67	0.65	0.66	0.75	0.71	0.77	0.8	0.73	0.73
User 1947	0.75	4.87	1.39	1.4	1.43	1.45	5	4.12	5	5	5	2.18	1.45	1.44	0.9	0.67	0.65	0.66	0.68	0.9	0.76	0.81	0.73	0.74
User 1948	0.76	0.78	1.4	1.41	1.46	1.46	5	4.12	5	5	5	2.18	1.45	1.44	0.89	0.67	0.65	0.66	0.68	0.9	0.77	0.76	0.74	0.74
User 1949	0.76	5	1.4	1.41	1.46	1.46	5	4.11	5	5	5	2.17	1.44	1.43	5	0.67	0.65	0.65	0.68	0.8	0.79	0.82	0.74	0.75
User 1950	0.77	5	1.41	1.42	1.46	1.47	5	4.11	5	5	5	2.17	1.73	1.43	5	0.67	0.65	0.65	0.67	0.8	0.8	0.78	0.75	0.75
User 1951	0.78	5	1.41	1.42	1.47	1.49	5	4.11	5	5	5	2.16	1.73	1.42	1.44	0.66	0.64	0.64	0.67	0.8	0.8	1.11	0.76	0.76
User 1952	0.78	1.06	1.42	1.43	1.47	1.47	5	4.11	5	5	5	2.16	1.72	1.41	1.43	0.67	0.64	0.64	0.66	0.8	0.8	1.12	0.76	0.76
User 1953	0.78	0.83	1.42	1.44	1.49	1.49	5	4.11	5	5	5	2.15	1.72	1.4	1.43	0.72	0.64	0.64	0.66	0.8	1.1	1.12	0.77	0.77
User 1954	0.79	0.84	1.43	1.5	5	1.48	5	4.11	5	5	5	2.14	1.71	1.39	1.41	0.67	0.64	0.64	0.65	0.8	1.1	1.12	0.78	0.78
User 1955	0.8	0.84	1.44	5	5	1.48	5	4.11	5	5	5	2.13	1.7	1.38	1.41	0.71	0.64	0.63	0.65	0.8	1.11	1.12	0.8	0.79
User 1956	0.81	0.85	1.45	5	5	1.49	5	4.1	5	5	5	2.12	1.68	1.37	5	0.7	0.63	0.63	0.64	0.81	0.85	1.13	0.81	0.8
User 1957	0.83	0.86	1.46	5	5	1.51	5	4.11	5	5	5	2.11	1.38	1.35	1.37	0.69	0.63	0.62	0.64	0.81	0.86	1.13	0.87	0.82
User 1958	0.84	0.87	1.48	5	5	1.54	5	4.09	5	5	5	2.09	1.36	1.34	1.36	0.69	0.62	0.62	0.63	0.81	0.88	1.14	0.84	0.83
User 1959	0.86	0.89	1.49	1.5	5	1.55	5	4.08	5	5	5	2.07	1.34	1.32	1.34	0.69	0.62	0.61	0.63	0.67	0.9	1.15	0.86	0.85
User 1960	0.88	0.9	1.51	1.54	5	1.55	5	4.07	5	5	5	2.05	1.33	1.31	1.32	0.74	0.63	0.61	0.62	0.83	0.92	1.16	0.88	0.87
User 1961	0.9	0.92	1.52	1.53	5	1.56	5	4.06	5	5	5	2.03	1.31	1.29	1.3	0.74	0.63	0.61	0.62	0.76	0.94	1.17	0.9	0.89
User 1962	0.91	0.94	1.54	1.56	1.56	1.56	5	4.05	5	5	5	2.02	1.94	1.27	5	0.72	0.61	0.6	0.61	0.77	0.95	1.18	0.92	0.91
User 1963	0.93	0.96	1.55	5	1.58	1.57	5	4.04	5	5	5	2	1.92	1.25	2	0.74	0.6	0.6	0.61	0.86	0.98	1.2	0.94	0.92
User 1964	0.95	0.98	1.56	5	1.59	1.57	5	4.03	5	5	5	1.98	1.9	1.23	1.99	0.72	0.6	0.59	0.61	0.87	1.01	1.21	0.96	0.94
User 1965	0.97	1	1.58	1.61	1.58	1.58	5	4.02	5	5	5	1.96	1.88	1.22	5	0.71	0.6	0.59	0.6	0.63	1.01	1.23	0.99	0.96
User 1966	0.99	1.02	1.6	1.63	1.58	3.1	5	4.01	5	5	5	1.94	1.86	1.2	1.95	0.72	0.63	0.58	0.59	0.63	0.66	1.24	1.01	0.98
User 1967	1.01	1.04	1.61	1.64	1.59	3.11	5	4	5	5	5	1.92	1.84	1.18	1.93	4.69	0.58	0.58	0.59	0.75	0.9	1.26	1.03	1
User 1968	1.03	1.06	1.63	5	1.59	3.11	5	4	5	5	5	1.91	1.82	1.16	1.91	4.68	0.61	0.58	0.58	0.62	0.91	1.27	1.06	1.02
User 1969	1.05	1.08	1.64	1.68	1.6	3.11	5	3.98	5	5	5	1.87	1.8	1.15	1.89	5	0.58	0.57	0.58	5	0.92	1.28	1.07	1.04
User 1970	1.07	1.1	1.66	5	1.6	3.12	5	3.97	5	5	5	1.87	1.78	1.13	1.87	4.66	0.57	0.57	0.58	0.61	0.93	1.3	1.09	1.06
User 1971	1.09	1.12	1.67	5	1.61	3.12	5	3.97	5	5	5	1.85	1.76	1.11	1.85	0.6	0.57	0.56	0.57	5	0.94	1.31	1.11	1.08
User 1972	1.11	1.14	1.69	5	1.62	3.12	5	3.96	5	5	5	1.83	1.74	1.1	1.83	0.59	0.57	0.56	0.57	0.6	0.95	1.33	1.12	1.1
User 1973	1.13	1.16	1.7	5	1.63	3.13	5	3.95	5	5	5	1.81	1.72	1.08	5	0.59	0.56	0.55	0.57	0.59	0.96	1.34	1.16	1.12
User 1974	1.15	1.18	1.72	1.74	5	3.13	5	3.94	5	5	5	1.78	1.7	1.07	1.07	0.58	0.56	0.55	0.56	0.59	0.98	1.36	1.16	1.14
User 1975	1.17	1.2	1.73	5	1.64	3.13	5	3.93	5	5	5	1.76	1.68	1.74	1.05	0.58	0.56	0.54	0.56	0.59	0.99	1.37	1.18	1.16
User 1976	1.19	1.22	1.75	1.79	1.71	3.14	5	3.92	5	5	5	1.74	1.66	1.35	1.03	0.57	0.55	0.54	0.55	0.58	0.91	1.28	1.19	1.18
User 1977	1.21	1.24	1.76	5	1.72	3.14	5	3.92	5	5	5	1.71	1.64	1.34	1.01	0.57	0.54	0.54	0.55	0.58	1.01	1.32	1.24	1.2
User 1978	1.23	1.26	1.28	5	1.71	3.14	5	4.58	5	5	5	1.69	1.62	1.69	0.99	0.57	0.54	0.53	0.54	0.67	1.03	1.29	1.24	1.22
User 1979	1.25	1.27	1.8	1.84	1.71	3.15	5	4.57	5	5	5	1.67	1.6	1.35	0.97	0.57	0.54	0.53	0.54	0.68	1.04	1.28	1.25	1.24
User 1980	1.27	1.29	1.32	5	1.69	3.15	5	3.89	5	5	1.72	1.66	1.58	1.65	0.95	0.57	0.53	0.53	0.53	0.67	1.06	1.07	1.27	1.26
User 1981	1.28	1.31	1.34	5	1.68	3.16	5	3.89	5	5	5	1.64	1.56	1.22	0.94	0.57	0.53	0.53	0.53	0.65	1.08	1.08	1.29	1.28
User 1982	1.31	1.85	1.84	5	1.69	3.16	5	4.54	5	5	5	1.62	1.56	1.2	0.92	0.57	0.53	0.52	0.53	0.56	1.09	1.09	1.31	1.3
User 1983	1.33	1.36	1.85	5	1.7	3.16	5	3.86	5	5	5	1.62	1.59	1.18	0.9	0.56	0.53	0.52	0.53	0.55	0.59	1.1	1.33	1.32
User 1984	1.35	1.37	1.4	5	1.7	3.16	5	3.85	5	5	1.62	1.58	1.57	1.16	0.88	0.57	0.52	0.52	0.52	0.55	0.58	1.12	1.35	1.34
User 1985	1.37	1.39	1.42	5	1.71	3.16	5	3.84	5	5	1.6	1.56	1.55	0.88	0.87	0.55	0.52	0.52	0.52	0.63	0.57	1.45	1.37	1.36
User 1986	1.39	1.41	1.43	1.92	1.73	3.17	5	3.83	5	5	1.58	1.54	1.53	1.53	0.85	0.56	0.52	0.51	0.52	0.65	0.57	1.15	1.4	1.38
User 1987	1.41	1.43	1.45	5	1.74	3.17	5	3.83	5	5	1.59	1.52	1.45	1.51	0.83	0.65	0.52	0.51	0.52	0.63	0.57	1.16	1.41	1.4
User 1988	1.42	1.44	1.47	5	3.23	3.18	5	3.82	5	5	1.55	1.51	1.43	1.49	0.82	0.65	0.51	0.51	0.51	0.64	0.57	1.17	1.42	1.42
User 1989	1.44	1.46	1.49	5	1.76	3.18	3.2	3.82	5	5	5	1.5	1.42	1.48	0.81	0.63	0.51	0.51	0.51	0.54	0.57	1.18	1.44	1.43
User 1990	1.44	1.47	1.95	1.95	3.23	3.18	3.19	3.82	5	5	5	1.49	1.48	1.47	0.8	0.64	0.51	0.5	0.51	0.53	0.56	1.19	1.45	1.44
User 1991	1.45	1.47	1.48	1.95	1.75	3.18	3.19	4.51	5	5	5	1.49	1.48	1.47	0.8	5	0.51	0.5	0.51	0.53	0.55	1.18	1.21	1.43
User 1992	1.44	1.47	1.48	1.95	1.75	3.18	3.19	3.82	5	5	5	1.49	1.48	1.48	0.81	0.7	0.51	0.5	0.51	0.61	0.55	1.18	1.2	1.43
User 1993	1.44	1.47	1.48	1.95	1.75	3.18	3.19	3.82	5	5	1.55	1.49	1.48	1.48	0.81	0.7	0.51	0.5	0.51	0.54	0.55	1.18	1.2	1.43
User 1994	1.44	1.47	1.48	1.95	1.75	3.18	5	3.82	5	5	1.56	1.49	1.48	1.48	0.81	0.7	0.51	0.5	0.51	0.61	0.55	1.18	1.2	1.43
User 1995	1.44	1.48	1.49	1.95	1.75	3.18	3.2	3.82	5	5	1.55	1.49	1.49	1.48	0.81	0.7	0.51	0.5	0.51	0.6	0.55	0.6	1.44	1.43
User 1996	1.44	1.48	1.95	1.95	1.75	3.19	3.2	3.83	5	5	1.56	1.49	1.49	1.48	0.81	0.7	0.51	0.5	0.51	0.57	0.55	0.6	1.45	1.43
User 1997	1.43	1.48	1.95	1.95	1.75	3.19	3.2	4.48	5	5	5	1.49	1.49	1.48	0.81	0.7	0.51	0	0.51	0.55	0.54	0.6	1.46	1.43
User 1998	1.43	1.46	1.96	1.95	1.76	3.19	3.19	3.21	5	5	5	1.49	1.5	1.48	0.81	0.7	0.52	0	0.5	0.55	0.54	0.59	1.45	1.44
User 1999	1.43	1.45	5	1.95	1.98	3.19	3.19	3.21	5	5	1.55	1.49	1.52	1.48	0.81	0.56	0.52	0	0	0.57	0.54	0.59	1.47	1.44
[truncated: 3,457 more rows]
