# Supplementary material for: Development of a travel recommendation algorithm based on multi-modal and multi-vector data mining
Source: PeerJ Comput Sci. 2023 Jul 21;9:e1436. doi: 10.7717/peerj-cs.1436 (PMC10403186; doi:10.7717/peerj-cs.1436)
Supplement: Supplemental Information 2 [file peerj-cs-09-1436-s002.zip]

Archive with 26 entries (24 files):
- ┤·┬δ/
- ┤·┬δ/__init__.py
- ┤·┬δ/bert_train/
- ┤·┬δ/bert_train/bert_config_beauty_128.json
- ┤·┬δ/bert_train/bert_config_beauty_256.json
- ┤·┬δ/bert_train/bert_config_beauty_64.json
- ┤·┬δ/bert_train/bert_config_ml-1m_128.json
- ┤·┬δ/bert_train/bert_config_ml-1m_256.json
- ┤·┬δ/bert_train/bert_config_ml-1m_64.json
- ┤·┬δ/bert_train/bert_config_ml-20m_128.json
- ┤·┬δ/bert_train/bert_config_ml-20m_256.json
- ┤·┬δ/bert_train/bert_config_ml-20m_64.json
- ┤·┬δ/bert_train/bert_config_steam_128.json
- ┤·┬δ/bert_train/bert_config_steam_256.json
- ┤·┬δ/bert_train/bert_config_steam_64.json
- ┤·┬δ/gen_data.py
- ┤·┬δ/gen_data_fin.py
- ┤·┬δ/modeling.py
- ┤·┬δ/optimization.py
- ┤·┬δ/run.py
- ┤·┬δ/run_beauty.sh
- ┤·┬δ/run_ml-1m.sh
- ┤·┬δ/run_ml-20m.sh
- ┤·┬δ/run_steam.sh
- ┤·┬δ/util.py
- ┤·┬δ/vocab.py
