# Supplementary material for: Development of a travel recommendation algorithm based on multi-modal and multi-vector data mining
Source: PeerJ Comput Sci. 2023 Jul 21;9:e1436. doi: 10.7717/peerj-cs.1436 (PMC10403186; doi:10.7717/peerj-cs.1436)
Supplement: Supplemental Information 2 [file peerj-cs-09-1436-s002.zip › ┤·┬δ/bert_train/bert_config_beauty_64.json]

{
  "attention_probs_dropout_prob": 0.2,
  "hidden_act": "gelu",
  "hidden_dropout_prob": 0.5,
  "hidden_size": 64,
  "initializer_range": 0.02,
  "intermediate_size": 256,
  "max_position_embeddings": 50,
  "num_attention_heads": 2,
  "num_hidden_layers": 2,
  "type_vocab_size": 2,
  "vocab_size": 54546
}
