# Supplementary material for: Development of a travel recommendation algorithm based on multi-modal and multi-vector data mining
Source: PeerJ Comput Sci. 2023 Jul 21;9:e1436. doi: 10.7717/peerj-cs.1436 (PMC10403186; doi:10.7717/peerj-cs.1436)
Supplement: Supplemental Information 2 [file peerj-cs-09-1436-s002.zip › ┤·┬δ/gen_data.py]

# -*- coding: UTF-8 -*-
import os
import six
import sys
import codecs
import random
import pickle
import collections

import tensorflow as tf

from util import *
from vocab import *

output_file = ''
random_seed = 12345
short_seq_prob = 0  # Probability of creating sequences which are shorter than the maximum length。

flags = tf.flags
FLAGS = flags.FLAGS

flags.DEFINE_string("signature", 'default', "signature_name")

flags.DEFINE_integer(
    "max_seq_length", 200,
    "max sequence length.")

flags.DEFINE_integer(
    "max_predictions_per_seq", 20,
    "max_predictions_per_seq.")

flags.DEFINE_float(
    "masked_lm_prob", 0.15,
    "Masked LM probability.")

flags.DEFINE_float(
    "mask_prob", 1.0,
    "mask probabaility")

flags.DEFINE_integer(
    "dupe_factor", 10,
    "Number of times to duplicate the input data (with different masks).")

flags.DEFINE_float("prop_sliding_window", 0.1, "sliding window step size.")
    
flags.DEFINE_string(
    "data_dir", './data/',
    "data dir.")

flags.DEFINE_string(
    "dataset_name", 'ml-1m',
    "dataset name.")

def printable_text(text):
    """Returns text encoded in a way suitable for print or `tf.logging`."""

    # These functions want `str` for both Python2 and Python3, but in one case
    # it's a Unicode string and in the other it's a byte string.
    if six.PY3:
        if isinstance(text, str):
            return text
        elif isinstance(text, bytes):
            return text.decode("utf-8", "ignore")
        else:
            raise ValueError("Unsupported string type: %s" % (type(text)))
    elif six.PY2:
        if isinstance(text, str):
            return text
        elif isinstance(text, unicode):
            return text.encode("utf-8")
        else:
            raise ValueError("Unsupported string type: %s" % (type(text)))
    else:
        raise ValueError("Not running on Python2 or Python 3?")


def convert_to_unicode(text):
    """Converts `text` to Unicode (if it's not already), assuming utf-8 input."""
    if six.PY3:
        if isinstance(text, str):
            return text
        elif isinstance(text, bytes):
            return text.decode("utf-8", "ignore")
        else:
            raise ValueError("Unsupported string type: %s" % (type(text)))
    elif six.PY2:
        if isinstance(text, str):
            return text.decode("utf-8", "ignore")
        elif isinstance(text, unicode):
            return text
        else:
            raise ValueError("Unsupported string type: %s" % (type(text)))
    else:
        raise ValueError("Not running on Python2 or Python 3?")


class TrainingInstance(object):
    """A single training instance (sentence pair)."""

    def __init__(self, info, tokens, masked_lm_positions, masked_lm_labels):
        self.info = info  # info = [user]
        self.tokens = tokens
        self.masked_lm_positions = masked_lm_positions
        self.masked_lm_labels = masked_lm_labels

    def __str__(self):
        s = ""
        s += "info: %s\n" % (" ".join([printable_text(x) for x in self.info]))
        s += "tokens: %s\n" % (
            " ".join([printable_text(x) for x in self.tokens]))
        s += "masked_lm_positions: %s\n" % (
            " ".join([str(x) for x in self.masked_lm_positions]))
        s += "masked_lm_labels: %s\n" % (
            " ".join([printable_text(x) for x in self.masked_lm_labels]))
        s += "\n"
        return s

    def __repr__(self):
        return self.__str__()


def write_instance_to_example_files(instances, max_seq_length,
                                    max_predictions_per_seq, vocab,
                                    output_files):
    """Create TF example files from `TrainingInstance`s."""
    writers = []
    for output_file in output_files:
        writers.append(tf.python_io.TFRecordWriter(output_file))

    writer_index = 0

    total_written = 0
    for (inst_index, instance) in enumerate(instances):
        try:
            input_ids = vocab.convert_tokens_to_ids(instance.tokens)
        except:
            print(instance)
        input_mask = [1] * len(input_ids)
        assert len(input_ids) <= max_seq_length

        while len(input_ids) < max_seq_length:
            input_ids.append(0)
            input_mask.append(0)

        assert len(input_ids) == max_seq_length
        assert len(input_mask) == max_seq_length

        masked_lm_positions = list(instance.masked_lm_positions)
        masked_lm_ids = vocab.convert_tokens_to_ids(instance.masked_lm_labels)
        masked_lm_weights = [1.0] * len(masked_lm_ids)

        while len(masked_lm_positions) < max_predictions_per_seq:
            masked_lm_positions.append(0)
            masked_lm_ids.append(0)
            masked_lm_weights.append(0.0)

        features = collections.OrderedDict()
        features["info"] = create_int_feature(instance.info)
        features["input_ids"] = create_int_feature(input_ids)
        features["input_mask"] = create_int_feature(input_mask)
        features["masked_lm_positions"] = create_int_feature(
            masked_lm_positions)
        features["masked_lm_ids"] = create_int_feature(masked_lm_ids)
        features["masked_lm_weights"] = create_float_feature(masked_lm_weights)

        tf_example = tf.train.Example(
            features=tf.train.Features(feature=features))

        writers[writer_index].write(tf_example.SerializeToString())
        writer_index = (writer_index + 1) % len(writers)

        total_written += 1

        if inst_index < 20:
            tf.logging.info("*** Example ***")
            tf.logging.info("tokens: %s" % " ".join(
                [printable_text(x) for x in instance.tokens]))

            for feature_name in features.keys():
                feature = features[feature_name]
                values = []
                if feature.int64_list.value:
                    values = feature.int64_list.value
                elif feature.float_list.value:
                    values = feature.float_list.value
                tf.logging.info("%s: %s" % (feature_name,
                                            " ".join([str(x)
                                                      for x in values])))

    for writer in writers:
        writer.close()

    tf.logging.info("Wrote %d total instances", total_written)


def create_int_feature(values):
    feature = tf.train.Feature(
        int64_list=tf.train.Int64List(value=list(values)))
    return feature


def create_float_feature(values):
    feature = tf.train.Feature(
        float_list=tf.train.FloatList(value=list(values)))
    return feature


def create_training_instances(all_documents_raw,
                              max_seq_length,
                              dupe_factor,
                              short_seq_prob,
                              masked_lm_prob,
                              max_predictions_per_seq,
                              rng,
                              vocab,
                              mask_prob,
                              prop_sliding_window,
                              force_last=False):
    """Create `TrainingInstance`s from raw text."""
    # all_documents = [[]]

    all_documents = {}

    if force_last:
        max_num_tokens = max_seq_length  # a room for b
        for user, item_seq in all_documents_raw.items():
            if len(item_seq) == 0:
                print("got empty seq:" + user)
                continue
            all_documents[user] = [item_seq[-max_num_tokens:]]
    else:
        max_num_tokens = max_seq_length  # we need two sentence

        sliding_step = (int)(
            prop_sliding_window *
            max_num_tokens) if prop_sliding_window != -1.0 else max_num_tokens
        
        for user, item_seq in all_documents_raw.items():
            if len(item_seq) == 0:
                print("got empty seq:" + user)
                continue
                
#             if len(item_seq) <= max_num_tokens:
#                 all_documents[user] = [item_seq]
#             else:
            beg_idx = range(len(item_seq)-max_num_tokens, 0, -sliding_step)
            beg_idx.append(0)
            all_documents[user] = [
                item_seq[i:i + max_num_tokens] for i in beg_idx[::-1]  
            ]

    # Remove empty documents
    #rng.shuffle(all_documents)

    instances = []
    if force_last:
        for user in all_documents:
            instances.extend(
                create_instances_from_document_force_last(
                    all_documents, user, max_seq_length, short_seq_prob,
                    masked_lm_prob, max_predictions_per_seq, vocab, rng))
        print("num of instance:{}".format(len(instances)))
    else:
        cnt = 0  
        tot_cnt = dupe_factor * len(all_documents)
        for _ in range(dupe_factor):
            for user in all_documents:
                cnt += 1
                if cnt % 10000 == 0:
                     tf.logging.info("Writing example %d of %d" % (cnt, tot_cnt))
                        
                instances.extend(
                    create_instances_from_document_force_no_b(
                        all_documents, user, max_seq_length, short_seq_prob,
                        masked_lm_prob, max_predictions_per_seq, vocab, rng,
                        mask_prob))
        print("num of instance:{}".format(len(instances)))
    rng.shuffle(instances)
    return instances


def create_instances_from_document_force_last(
        all_documents, user, max_seq_length, short_seq_prob, masked_lm_prob,
        max_predictions_per_seq, vocab, rng):
    """Creates `TrainingInstance`s for a single document."""
    document = all_documents[user]

    # Account for [CLS], [SEP], [SEP]
    max_num_tokens = max_seq_length

    assert len(document) == 1 and len(document[0]) <= max_num_tokens

    tokens_a = document[0]
    assert len(tokens_a) >= 1

    tokens = []
    for token in tokens_a:
        tokens.append(token)

    (tokens, masked_lm_positions,
     masked_lm_labels) = create_masked_lm_predictions_force_last(tokens)

    info = [int(user.split("_")[1])]
    instance = TrainingInstance(
        info=info,
        tokens=tokens,
        masked_lm_positions=masked_lm_positions,
        masked_lm_labels=masked_lm_labels)

    return [instance]


def create_instances_from_document_force_no_b(
        all_documents, user, max_seq_length, short_seq_prob, masked_lm_prob,
        max_predictions_per_seq, vocab, rng, mask_prob):
    """Creates `TrainingInstance`s for a single document."""
    document = all_documents[user]
    # Account for [CLS], [SEP], [SEP]
    max_num_tokens = max_seq_length

    instances = []
    info = [int(user.split("_")[1])]
    
    vocab_items = vocab.get_items()
    
    for tokens in document:
        assert len(tokens) >= 1 and len(tokens) <= max_num_tokens
        
        (tokens, masked_lm_positions,
         masked_lm_labels) = create_masked_lm_predictions(
             tokens, masked_lm_prob, max_predictions_per_seq,
             vocab_items, rng, mask_prob)
        instance = TrainingInstance(
            info=info,
            tokens=tokens,
            masked_lm_positions=masked_lm_positions,
            masked_lm_labels=masked_lm_labels)
        instances.append(instance)

    return instances


MaskedLmInstance = collections.namedtuple("MaskedLmInstance",
                                          ["index", "label"])


def create_masked_lm_predictions_force_last(tokens):
    """Creates the predictions for the masked LM objective."""

    last_index = -1
    for (i, token) in enumerate(tokens):
        if token == "[CLS]" or token == "[PAD]" or token == '[NO_USE]':
            continue
        last_index = i

    assert last_index > 0

    output_tokens = list(tokens)
    output_tokens[last_index] = "[MASK]"

    masked_lm_positions = [last_index]
    masked_lm_labels = [tokens[last_index]]

    return (output_tokens, masked_lm_positions, masked_lm_labels)


def create_masked_lm_predictions(tokens, masked_lm_prob,
                                 max_predictions_per_seq, vocab_words, rng,
                                 mask_prob):
    """Creates the predictions for the masked LM objective."""

    cand_indexes = []
    for (i, token) in enumerate(tokens):
        if token not in vocab_words:
            continue
        cand_indexes.append(i)

    rng.shuffle(cand_indexes)

    output_tokens = list(tokens)

    num_to_predict = min(max_predictions_per_seq,
                         max(1, int(round(len(tokens) * masked_lm_prob))))

    masked_lms = []
    covered_indexes = set()
    for index in cand_indexes:
        if len(masked_lms) >= num_to_predict:
            break
        if index in covered_indexes:
            continue
        covered_indexes.add(index)

        masked_token = None
        # 80% of the time, replace with [MASK]
        if rng.random() < mask_prob:
            masked_token = "[MASK]"
        else:
            # 10% of the time, keep original
            if rng.random() < 0.5:
                masked_token = tokens[index]
                # 10% of the time, replace with random word
            else:
                # masked_token = vocab_words[rng.randint(0, len(vocab_words) - 1)]
                masked_token = rng.choice(vocab_words)  

        output_tokens[index] = masked_token

        masked_lms.append(MaskedLmInstance(index=index, label=tokens[index]))

    masked_lms = sorted(masked_lms, key=lambda x: x.index)

    masked_lm_positions = []
    masked_lm_labels = []
    for p in masked_lms:
        masked_lm_positions.append(p.index)
        masked_lm_labels.append(p.label)

    return (output_tokens, masked_lm_positions, masked_lm_labels)


def truncate_seq_pair(tokens_a, tokens_b, max_num_tokens, rng):
    """Truncates a pair of sequences to a maximum sequence length."""
    while True:
        total_length = len(tokens_a) + len(tokens_b)
        if total_length <= max_num_tokens:
            break

        trunc_tokens = tokens_a if len(tokens_a) > len(tokens_b) else tokens_b
        assert len(trunc_tokens) >= 1

        # We want to sometimes truncate from the front and sometimes from the
        # back to add more randomness and avoid biases.
        if rng.random() < 0.5:
            del trunc_tokens[0]
        else:
            trunc_tokens.pop()


def gen_samples(data,
                output_filename,
                rng,
                vocab,
                max_seq_length,
                dupe_factor,
                short_seq_prob,
                mask_prob,
                masked_lm_prob,
                max_predictions_per_seq,
                prop_sliding_window,
                force_last=False):
    # create train
    instances = create_training_instances(
        data, max_seq_length, dupe_factor, short_seq_prob, masked_lm_prob,
        max_predictions_per_seq, rng, vocab, mask_prob, prop_sliding_window,
        force_last)

    tf.logging.info("*** Writing to output files ***")
    tf.logging.info("  %s", output_filename)

    write_instance_to_example_files(instances, max_seq_length,
                                    max_predictions_per_seq, vocab,
                                    [output_filename])


def main():
    tf.logging.set_verbosity(tf.logging.DEBUG)
    
    max_seq_length = FLAGS.max_seq_length
    max_predictions_per_seq = FLAGS.max_predictions_per_seq
    masked_lm_prob = FLAGS.masked_lm_prob
    mask_prob = FLAGS.mask_prob
    dupe_factor = FLAGS.dupe_factor
    prop_sliding_window = FLAGS.prop_sliding_window

    output_dir = FLAGS.data_dir
    dataset_name = FLAGS.dataset_name
    version_id = FLAGS.signature
    print version_id

    if not os.path.isdir(output_dir):
        print(output_dir + ' is not exist')
        print(os.getcwd())
        exit(1)

    dataset = data_partition(output_dir+dataset_name+'.txt')
    [user_train, user_valid, user_test, usernum, itemnum] = dataset
    cc = 0.0
    max_len = 0
    min_len = 100000
    for u in user_train:
        cc += len(user_train[u])
        max_len = max(len(user_train[u]), max_len)
        min_len = min(len(user_train[u]), min_len)

    print('average sequence length: %.2f' % (cc / len(user_train)))
    print('max:{}, min:{}'.format(max_len, min_len))

    print('len_train:{}, len_valid:{}, len_test:{}, usernum:{}, itemnum:{}'.
          format(
              len(user_train),
              len(user_valid), len(user_test), usernum, itemnum))

    for idx, u in enumerate(user_train):
        if idx < 10:
            print(user_train[u])
            print(user_valid[u])
            print(user_test[u])

    # put validate into train
    for u in user_train:
        if u in user_valid:
            user_train[u].extend(user_valid[u])

    # get the max index of the data
    user_train_data = {
        'user_' + str(k): ['item_' + str(item) for item in v]
        for k, v in user_train.items() if len(v) > 0
    }
    user_test_data = {
        'user_' + str(u):
        ['item_' + str(item) for item in (user_train[u] + user_test[u])]
        for u in user_train if len(user_train[u]) > 0 and len(user_test[u]) > 0
    }
    rng = random.Random(random_seed)

    vocab = FreqVocab(user_test_data)
    user_test_data_output = {
        k: [vocab.convert_tokens_to_ids(v)]
        for k, v in user_test_data.items()
    }

    print('begin to generate train')
    output_filename = output_dir + dataset_name + version_id + '.train.tfrecord'
    gen_samples(
        user_train_data,
        output_filename,
        rng,
        vocab,
        max_seq_length,
        dupe_factor,
        short_seq_prob,
        mask_prob,
        masked_lm_prob,
        max_predictions_per_seq,
        prop_sliding_window,
        force_last=False)
    print('train:{}'.format(output_filename))

    print('begin to generate test')
    output_filename = output_dir + dataset_name + version_id + '.test.tfrecord'
    gen_samples(
        user_test_data,
        output_filename,
        rng,
        vocab,
        max_seq_length,
        dupe_factor,
        short_seq_prob,
        mask_prob,
        masked_lm_prob,
        max_predictions_per_seq,
        -1.0,
        force_last=True)
    print('test:{}'.format(output_filename))

    print('vocab_size:{}, user_size:{}, item_size:{}, item_with_other_size:{}'.
          format(vocab.get_vocab_size(),
                 vocab.get_user_count(),
                 vocab.get_item_count(),
                 vocab.get_item_count() + vocab.get_special_token_count()))
    vocab_file_name = output_dir + dataset_name + version_id + '.vocab'
    print('vocab pickle file: ' + vocab_file_name)
    with open(vocab_file_name, 'wb') as output_file:
        pickle.dump(vocab, output_file, protocol=2)

    his_file_name = output_dir + dataset_name + version_id + '.his'
    print('test data pickle file: ' + his_file_name)
    with open(his_file_name, 'wb') as output_file:
        pickle.dump(user_test_data_output, output_file, protocol=2)
    print('done.')


if __name__ == "__main__":
    main()
