# Supplementary material for: Development of a travel recommendation algorithm based on multi-modal and multi-vector data mining
Source: PeerJ Comput Sci. 2023 Jul 21;9:e1436. doi: 10.7717/peerj-cs.1436 (PMC10403186; doi:10.7717/peerj-cs.1436)
Supplement: Supplemental Information 2 [file peerj-cs-09-1436-s002.zip › ┤·┬δ/run_steam.sh]

CKPT_DIR="/path/BERT4Rec"
dataset_name="steam"
max_seq_length=50
max_predictions_per_seq=20
masked_lm_prob=0.4

dim=256
batch_size=256
num_train_steps=800000

mask_prob=1.0
prop_sliding_window=0.5
dupe_factor=10
pool_size=10

signature="-mp${mask_prob}-sw${prop_sliding_window}-mlp${masked_lm_prob}-df${dupe_factor}-mppq${max_predictions_per_seq}-msl${max_seq_length}"

python -u gen_data_fin.py \
    --dataset_name=${dataset_name} \
    --max_seq_length=${max_seq_length} \
    --max_predictions_per_seq=${max_predictions_per_seq} \
    --mask_prob=${mask_prob} \
    --dupe_factor=${dupe_factor} \
    --pool_size=${pool_size} \
    --masked_lm_prob=${masked_lm_prob} \
    --prop_sliding_window=${prop_sliding_window} \
    --signature=${signature} \


CUDA_VISIBLE_DEVICES=1 python -u run_pretraining.py \
    --train_input_file=./data/${dataset_name}${signature}.train.tfrecord \
    --test_input_file=./data/${dataset_name}${signature}.test.tfrecord \
    --vocab_filename=./data/${dataset_name}${signature}.vocab \
    --user_history_filename=./data/${dataset_name}${signature}.his \
    --checkpointDir=${CKPT_DIR}/${dataset_name} \
    --signature=${signature}-${dim}-dp2 \
    --do_train=True \
    --do_eval=True \
    --bert_config_file=./bert_train/bert_config_${dataset_name}_${dim}.json \
    --batch_size=${batch_size} \
    --max_seq_length=${max_seq_length} \
    --max_predictions_per_seq=${max_predictions_per_seq} \
    --num_train_steps=${num_train_steps} \
    --num_warmup_steps=100 \
    --learning_rate=1e-4
