# Supplementary material for: Development of a travel recommendation algorithm based on multi-modal and multi-vector data mining
Source: PeerJ Comput Sci. 2023 Jul 21;9:e1436. doi: 10.7717/peerj-cs.1436 (PMC10403186; doi:10.7717/peerj-cs.1436)
Supplement: Supplemental Information 2 [file peerj-cs-09-1436-s002.zip › ┤·┬δ/util.py]

from __future__ import print_function
import sys
import copy
import random
import numpy as np
from collections import defaultdict


def data_partition(fname):
    usernum = 0
    itemnum = 0
    User = defaultdict(list)
    user_train = {}
    user_valid = {}
    user_test = {}
    # assume user/item index starting from 1
    f = open(fname, 'r')
    for line in f:
        u, i = line.rstrip().split(' ')
        u = int(u)
        i = int(i)
        usernum = max(u, usernum)
        itemnum = max(i, itemnum)
        User[u].append(i)

    for user in User:
        nfeedback = len(User[user])
        if nfeedback < 3:
            user_train[user] = User[user]
            user_valid[user] = []
            user_test[user] = []
        else:
            user_train[user] = User[user][:-2]
            user_valid[user] = []
            user_valid[user].append(User[user][-2])
            user_test[user] = []
            user_test[user].append(User[user][-1])
    return [user_train, user_valid, user_test, usernum, itemnum]
